# Supplementary material for: Human-Specific Histone Methylation Signatures at Transcription Start Sites in Prefrontal Neurons
Source: PLoS Biol. 2012 Nov 20;10(11):e1001427. doi: 10.1371/journal.pbio.1001427 (PMC3502543; doi:10.1371/journal.pbio.1001427)
Supplement: Table S1 — Sample information, including age, gender, and postmortem brain interval, and H3K4me3 ChIP-seq parameters. (XLS) [file pbio.1001427.s004.xls]

## Sheet: ST1
Supplementary Table 1 (Shulha et al.) Mapping statistics
Sample	Brain Bank	Brain Bank ID	Gender	Age (yrs)	PMI (hr)	Total tags	UM HG19 1mm	%	HG19 NM	HG19 MM	HG19 Promoters	% of UM	PT2 1mm UM	%	PT2 1mm NM	PT2 1mm MM	PT2 Promoters
H1	UM-BTB	1330	m	0.5	0	6661544	5651315	84.8349	487117	523112	3786063	66.9944	4655674	69.8888	1466131	539739	204365
H2	UM-BTB	1303	m	0.58	8	2060302	1507944	73.1904	299311	253047	1006610	66.7538	1227622	59.5846	569821	262859	54484
H3	UM-BTB	1328	f	0.6	8	4708173	3753730	79.728	555237	399206	2169753	57.8026	3127429	66.4255	1160428	420316	119484
H4	UM-BTB	814	m	1.3	19	3042461	2581870	84.8612	238958	221633	1765294	68.3727	2148078	70.6033	662592	231791	101784
H5	UM-BTB	1791	f	2.8	12	6275778	4907019	78.1898	702364	666395	2480732	50.5548	4081100	65.0294	1485625	709053	142879
H6	UM-BTB	1185	m	4.7	17	3843727	3050352	79.3592	467030	326345	1921543	62.9941	2495410	64.9216	1010321	337996	105279
H7	UM-BTB	1860	m	8.8	5	2234771	1800948	80.5876	275485	158338	1270695	70.557	1460762	65.3652	614115	159894	69738
H8	UM-BTB	1908	m	14	13	3160802	2347174	74.2588	511163	302465	1285829	54.782	1920215	60.7509	923595	316992	72503
H9	UCI	1713	f	68	7	8287623	5993036	72.3131	1484755	809832	3055134	50.9781	4901629	59.144	2539440	846554	169769
H10	UCI	2037	f	69	40.2	4557584	3799408	83.3645	350453	407723	2352137	61.908	3115021	68.3481	1019972	422591	133999
H11	UCI	1796	f	69	7.3	3826470	2443770	63.8649	1149242	233458	1667518	68.2355	1959706	51.2145	1632003	234761	87434
H12	MPRC	d11	m	20	15	10700208	9180043	85.7931	381494	1138671	5117474	55.7456	7625157	71.2618	1867899	1207152	292624
H13	MPRC	g9	m	24	22	4124562	3369038	81.6823	201726	553798	1311224	38.9198	2805784	68.0262	728741	590037	74718
H14	MPRC	b24	f	28	24	23440190	19968758	85.1903	775160	2696272	9752064	48.8366	16776978	71.5736	3744294	2918918	580651
H15	UCI	1698	m	38	16	7649130	5022653	65.6631	2212057	414420	3570505	71.088	4015042	52.4902	3218888	415200	197763
H16	MPRC	r7	m	55	17	6028542	4927721	81.7398	453470	647351	2532920	51.4014	4073879	67.5765	1265675	688988	146511
Hcontrol	UCI	2037	f	69	40	15875168	12246790	77.1443	1222882	2405496	457603	3.73651	N/A	N/A	N/A	N/A	N/A
P1	YNPRC	Y04-04	m	27	0.5	16069558	10925184	67.9868	2830061	2314313	2617952	23.9625	11990880	74.6186	1095375	2983303	188376
P2	YNPRC	Yn06-108	f	44	0.5	14335935	10242121	71.4437	2219172	1874642	3587423	35.0262	11044848	77.0431	903165	2387922	245198
P3	YNPRC	Yn07-25	f	47	1	10262848	6768092	65.9475	1840389	1654367	1093331	16.1542	7456768	72.6579	693177	2112903	76835
P4	YNPRC	Yn09-438	f	40	0	12492913	7972252	63.8142	2408055	2112606	1327180	16.6475	8794199	70.3935	1069142	2629572	91822
Pcontrol	YNPRC	Yn06-147	m	43	2.5	96481368	N/A	N/A	N/A	N/A	N/A	N/A	62094365	65	11345047	23041956	204095
													RM2 1mm UM	%	RM2 1mm NM	RM2 1mm MM
R1	NEPRC	Mm 435-92	f	13	<1	12407871	3368389	27.1472	7820202	1219280	1412094	41.9219	9258156	74.6152	1490449	1659266
R2	NEPRC	Mm 180-91	m	>15	<1	14525045	4183838	28.8043	8978771	1362436	1926443	46.0449	11202850	77.1278	1446687	1875508
R3	NEPRC	Mm 21-99	m	11	< 1	13483761	3728169	27.6493	8312374	1443218	1371113	36.7771	10220870	75.8013	1405259	1857632
	Brain banks: UM-BTB , University of Maryland, Brain and Tissue Bank for Developmental Disorders
		: UCI, University of California at Irvine, Dept. of Psychiatry
		: YNPRC, Yerkes National Primate Research Center, Georgia
		: NEPRC, New England Primate Research Center, Massachusetts
		: MPRC, Maryland Psychiatric Research Center
	Species: H, human; P, chimpanzee; M, Macaque
