# Supplementary material for: Human-Specific Histone Methylation Signatures at Transcription Start Sites in Prefrontal Neurons
Source: PLoS Biol. 2012 Nov 20;10(11):e1001427. doi: 10.1371/journal.pbio.1001427 (PMC3502543; doi:10.1371/journal.pbio.1001427)
Supplement: Table S2 — Sample-to-sample correlations of raw promoter tag counts of H3K4me3 ChIP-seq from PFC NeuN+ nuclei. (XLSX) [file pbio.1001427.s005.xlsx]

## Sheet: ST2
Supplementary Table 2 (Shulha et al.) Raw tag count Pearson sample-to-sample correlations of H3K4me3 ChIP-seq from NeuN+ prefrontal neurons
Sample	H1	H2	H3	H4	H5	H6	H7	H8	H9	H10	H11	P1	P2	P3	P4	R1	R2	R3
H1	1	0.9697	0.9719	0.9698	0.9669	0.9672	0.9598	0.9583	0.9514	0.9449	0.942	0.9168	0.9323	0.8697	0.8866	0.8522	0.8534	0.8527
H2	0.9697	1	0.9668	0.9647	0.9614	0.9644	0.964	0.9639	0.9469	0.947	0.9481	0.9178	0.9278	0.87	0.8862	0.859	0.8626	0.8604
H3	0.9719	0.9668	1	0.9687	0.9715	0.9457	0.9411	0.9559	0.9396	0.9348	0.9233	0.9174	0.9294	0.8568	0.8654	0.8578	0.8696	0.8648
H4	0.9698	0.9647	0.9687	1	0.9845	0.9726	0.9681	0.9777	0.9563	0.9622	0.9404	0.9348	0.9402	0.8694	0.8807	0.8524	0.8648	0.8587
H5	0.9669	0.9614	0.9715	0.9845	1	0.9695	0.9591	0.9791	0.9555	0.959	0.9304	0.9312	0.9375	0.8653	0.8749	0.8547	0.8665	0.8629
H6	0.9672	0.9644	0.9457	0.9726	0.9695	1	0.98	0.9766	0.9641	0.97	0.9622	0.9296	0.9374	0.8832	0.901	0.8527	0.8523	0.8525
H7	0.9598	0.964	0.9411	0.9681	0.9591	0.98	1	0.9701	0.9655	0.9709	0.9648	0.933	0.9385	0.8815	0.9021	0.8454	0.8495	0.8438
H8	0.9583	0.9639	0.9559	0.9777	0.9791	0.9766	0.9701	1	0.963	0.9694	0.9486	0.9376	0.9397	0.8772	0.8914	0.8577	0.8651	0.8625
H9	0.9514	0.9469	0.9396	0.9563	0.9555	0.9641	0.9655	0.963	1	0.9826	0.9584	0.9355	0.9419	0.8836	0.9049	0.8514	0.855	0.8483
H10	0.9449	0.947	0.9348	0.9622	0.959	0.97	0.9709	0.9694	0.9826	1	0.9597	0.9416	0.9427	0.8843	0.9036	0.8518	0.8584	0.8514
H11	0.942	0.9481	0.9233	0.9404	0.9304	0.9622	0.9648	0.9486	0.9584	0.9597	1	0.9171	0.9288	0.8855	0.9065	0.8471	0.8447	0.8414
P1	0.9168	0.9178	0.9174	0.9348	0.9312	0.9296	0.933	0.9376	0.9355	0.9416	0.9171	1	0.9782	0.9459	0.955	0.856	0.8648	0.857
P2	0.9323	0.9278	0.9294	0.9402	0.9375	0.9374	0.9385	0.9397	0.9419	0.9427	0.9288	0.9782	1	0.9332	0.9516	0.8572	0.8628	0.8561
P3	0.8697	0.87	0.8568	0.8694	0.8653	0.8832	0.8815	0.8772	0.8836	0.8843	0.8855	0.9459	0.9332	1	0.9684	0.8133	0.8079	0.8101
P4	0.8866	0.8862	0.8654	0.8807	0.8749	0.901	0.9021	0.8914	0.9049	0.9036	0.9065	0.955	0.9516	0.9684	1	0.828	0.8184	0.8183
R1	0.8522	0.859	0.8578	0.8524	0.8547	0.8527	0.8454	0.8577	0.8514	0.8518	0.8471	0.856	0.8572	0.8133	0.828	1	0.9786	0.9795
R2	0.8534	0.8626	0.8696	0.8648	0.8665	0.8523	0.8495	0.8651	0.855	0.8584	0.8447	0.8648	0.8628	0.8079	0.8184	0.9786	1	0.9839
R3	0.8527	0.8604	0.8648	0.8587	0.8629	0.8525	0.8438	0.8625	0.8483	0.8514	0.8414	0.857	0.8561	0.8101	0.8183	0.9795	0.9839	1
