# Supplementary material for: Human-Specific Histone Methylation Signatures at Transcription Start Sites in Prefrontal Neurons
Source: PLoS Biol. 2012 Nov 20;10(11):e1001427. doi: 10.1371/journal.pbio.1001427 (PMC3502543; doi:10.1371/journal.pbio.1001427)
Supplement: Table S3 — List of 410 H3K4me3 peaks with human-specific gain, with at least 2-fold higher normalized tag densities in 11 humans as compared to the three macaques and four chimpanzees, including human genome (HG) 19 coordinates, distance to nearest TSS, and overlap (1) or no overlap (0) with DNA hypomethylated regions in sperm DNA methylation database comparing human and chimpanzee [20]. (XLSX) [file pbio.1001427.s006.xlsx]

## Sheet: ST3
Supplementary Table 3 (Shulha et al.) 410 H3K4me3 peaks with human-specific enrichment in prefrontal neurons
Coordinates HG19	AverHG	AverPT	AverRM	SizeBp	In33	NearestTSS	DistanceToTSS	HumanSpermHMR	ChimpanzeeSpermHMR	Overlap with 425 peaks enriched in adult humans compared to chimpanzee and macaque (>2-fold increase)	Overlap with 885 peaks enriched in adult humans compared to chimpanzee and macaque (>1.5-fold increase)	FDR_vs_ChimpHG19	FDR_vs_MacaqueHG19	HuGE/SFARI match (autism, pervasive developmental disorder)
chr1:2130464-2131340	0.0142562	0.0037626	0.0009419	876	0	C1orf86	4250	0	0	1	1	0.000421368	1.35483e-08
chr1:3341263-3341808	0.0140198	0.0040565	0	545	0	ARHGEF16	29338	0	0	1	1	0.00538389	0
chr1:5804474-5805338	0.0178498	0.0059053	0.0017181	864	0	KCNAB2	247019	0	0	0	0	0.000953463	7.26653e-12
chr10:18916371-18917041	0.0210035	0.0081414	0	670	0	NSUN6	23509	0	0	1	1	0.0025728	0
chr11:1283060-1284038	0.0188538	0.0031378	0.0002488	978	0	MUC5B	38766	0	0	1	1	5.69107e-08	0
chr11:857728-860564	0.057483	0.021734	0.0002934	2836	1	TSPAN4	13283	0	0	1	1	1.62967e-20	2.29611e-263
chr15:102035997-102037777	0.0128581	0.0042827	0.0013946	1780	0	PCSK6	5810	0	0	0	0	0.000147111	1.07276e-14
chr15:86162760-86164774	0.0120844	0.0034528	0.0036355	2014	0	AKAP13	55493	0	0	1	1	9.00949e-06	5.32955e-06
chr18:3930513-3931691	0.0131099	0.0033429	0.0060114	1178	0	DLGAP1	50378	0	0	0	0	0.000121776	0.0129665
chr19:51016342-51018435	0.0488959	0.0092778	0.0022158	2093	1	ASPDH	0	0	0	1	1	1.02194e-33	1.07001e-82
chr2:232549053-232551253	0.0138556	0.0060374	0.0034387	2200	0	PTMA	21981	0	0	1	1	0.000306157	3.83356e-08
chr20:60328476-60330173	0.013558	0.0018786	0.0013004	1697	0	MIR1257	198545	0	0	1	1	4.56334e-11	1.08646e-14
chr22:27041946-27044983	0.0180103	0.0034942	0.0017651	3037	1	MIAT	8462	0	0	1	1	4.69966e-17	5.52535e-32
chr22:44991681-44992436	0.0150516	0.0071623	0.00659	755	0	NCRNA00207	26462	0	0	0	0	0.0324491	0.0319044
chr22:47549964-47551310	0.0128554	0.0054034	0.000613	1346	1	TBC1D22A	391447	0	0	1	1	0.00302087	3.22614e-14
chr4:9153534-9155665	0.0199017	0.0062569	0	2131	0	USP17	61465	0	0	1	1	1.27274e-08	0
chr5:146762194-146763067	0.0157107	0.0020632	0.0005416	873	1	DPYSL3	70193	0	0	1	1	4.95263e-07	0
chr6:159125223-159125799	0.0149334	0.0042251	0.0058954	576	0	SYTL3	54178	0	0	1	1	0.0014416	0.0120779
chr13:31627201-31630913	0.0424447	0.0167536	0.0068759	3712	1	HSPH1	105204	0	1	1	1	1.23603e-18	3.44342e-58
chr6:31785715-31787204	0.0161267	0.0054001	0.0014351	1489	0	HSPA1A	2425	0	1	1	1	5.74661e-05	1.00485e-15
chr1:1050981-1051513	0.0537218	0.0213363	0.0030891	532	0	C1orf159	223	1	0	1		0.000130407	5.007e-20
chr1:144520524-144521669	0.0237534	0.0002003	0	1145	0	LOC728875	300	1	0	1	1	0	0
chr1:144533149-144534587	0.0542871	0.0105161	0.0012805	1438	0	LOC728875	11180	1	0	1	1	2.50537e-25	3.5043e-83
chr1:144593535-144594720	0.0348783	0.0150458	0.0013006	1185	0	C1orf152	18007	1	0	1	1	4.6865e-05	1.95847e-34
chr1:147806073-147807802	0.0272374	0.0105159	0.0020865	1729	0	FLJ39739	124178	1	0	1	1	8.9978e-07	6.23279e-29
chr1:148176130-148176890	0.0329552	9.16E-05	0	760	0	PPIAL4F	25646	1	0	1	1	0	0
chr1:148555814-148557118	0.043294	0.013824	0.003872	1304	0	NBPF15	1069	1	0	1	1	1.91157e-10	5.3164e-34
chr1:148853741-148855593	0.0121379	0.0023509	0	1852	0	PPIAL4D	47727	1	0	1	1	5.70098e-09	0
chr1:148927707-148929986	0.0333329	0.0006673	0	2279	0	LOC645166	0	1	0	1	1	1.85065e-79	0
chr1:149605399-149606104	0.0131242	0	0	705	0	LOC728855	28947	1	0	1	1	0	0
chr1:16969975-16971839	0.1139862	0.004361	0.009289	1864	0	MST1P2	229	1	0	1	1	2.55086e-190	5.14718e-131
chr1:17019372-17020769	0.0207473	0.0056302	0.0006917	1397	0	MIR3675	11623	1	0	1	1	2.52124e-07	8.36825e-29
chr1:17215261-17216368	0.0292841	0.0022909	0.001341	1107	0	MIR3675	29745	1	0	1	1	2.7088e-19	3.67502e-33
chr1:17230337-17231803	0.0313935	0.0115985	0.0014917	1466	0	CROCC	16641	1	0	1	1	5.44444e-07	1.20589e-39
chr1:21762926-21764135	0.0169159	0.000311	0	1209	0	NBPF3	2495	1	0	1	1	0	0
chr1:21766143-21767753	0.0346548	0.0021228	0.0099016	1610	0	NBPF3	0	1	0	1	1	8.28718e-43	4.36668e-12
chr1:713142-714846	0.0208256	0.0001103	0	1704	0	LOC100288069	0	1	0	1	1	0	0
chr10:50887238-50888019	0.0147652	0.0047129	0.004456	781	0	C10orf53	0	1	0	0	0	0.00349124	0.000317394
chr10:57361526-57362143	0.0208769	0.0021838	0	617	0	MTRNR2L5	2777	1	0	1	1	2.63343e-09	0
chr10:72237851-72239407	0.0169989	0.0060508	0.0039459	1556	0	KIAA1274	0	1	0	1	1	4.32445e-05	3.27251e-08
chr10:81741186-81742582	0.0401917	0.0082802	0.0003387	1396	1	SFTPD	32325	1	0	1	1	3.04772e-16	0
chr11:49579664-49580595	0.0258947	0	0.0061067	931	0	LOC440040	0	1	0	0	1	0	4.90558e-07
chr11:49582211-49584242	0.015884	0.0027641	0.0069293	2031	0	LOC440040	2132	1	0	1	1	1.09075e-11	0.000148983
chr11:67572302-67574212	0.0194591	0.0044809	0	1910	0	LOC645332	0	1	0	1	1	5.34512e-10	0
chr12:8542602-8543281	0.0150242	0.0023845	0	679	0	LOC389634	67	1	0	1	1	0.000353213	0
chr13:27580713-27581689	0.0228807	0.0049437	0.0036498	976	0	USP12	164344	1	0	1	1	7.88521e-07	1.3579e-08
chr13:44716403-44717115	0.0221063	0.0063712	0.0015006	712	0	NCRNA00284	119933	1	0	1	1	0.000950358	7.29459e-12
chr15:31507532-31509308	0.0228052	0.0083593	0.0083256	1776	0	KLF13	109774	1	0	1	1	2.55306e-06	1.43886e-06
chr16:15247605-15248280	0.0184902	0	0.0002559	675	0	MIR3180-4	579	1	0	1	1	0	0
chr16:204242-205062	0.0156889	0.0055511	0.0018103	820	0	HBZ	1389	1	0	1	1	0.00629666	1.15486e-09
chr16:21512663-21514196	0.0320192	0.0148558	0.00144	1533	0	LOC100271836	0	1	0	1	1	5.5353e-05	1.16741e-43
chr16:2954113-2955495	0.0691999	0.0285046	0.0155619	1382	0	FLYWCH1	6484	1	0	1	1	4.48115e-11	6.26203e-26
chr16:81437162-81437875	0.0219576	0.0061089	0.0071859	713	0	CMIP	40899	1	0	1	1	0.000122242	0.000748102
chr16:87811164-87811868	0.0177029	0.007791	0.0011721	704	0	KLHDC4	11566	1	0	1	1	0.0145665	1.34184e-08
chr17:16487512-16488202	0.0174197	0.0029387	0.0019834	690	0	ZNF287	14992	1	0	1	1	1.57142e-05	1.35921e-08
chr17:16569886-16571001	0.0411668	0.0202636	0.0001549	1115	0	ZNF624	12719	1	0	1	1	0.000353359	0
chr17:18313970-18315268	0.0219183	0.0055491	0.0077756	1298	0	LOC339240	10226	1	0	1	1	7.36318e-08	2.01372e-05
chr17:34998105-34998851	0.013279	0.0050262	0.0042597	746	0	MRM1	40081	1	0	0	0	0.0220492	0.00390578
chr17:43660926-43663061	0.0421939	0.0186694	0.007112	2135	0	LOC644172	16687	1	0	1	1	5.68852e-09	1.0044e-33
chr17:62832411-62834101	0.0213585	0.0090256	0.0104312	1690	0	PLEKHM1P	0	1	0	1	1	6.82302e-05	0.00101821
chr17:62914806-62916214	0.0299106	0.0080845	0.0074881	1408	0	LRRC37A3	0	1	0	1	1	1.68333e-10	6.98857e-11
chr18:14178495-14179812	0.0224294	0.0020198	0.0039003	1317	0	ZNF519	46006	1	0	1	1	2.17535e-16	8.90636e-12
chr19:17558537-17559684	0.0214132	0.0072977	0.0050517	1147	1	TMEM221	0	1	0	1	1	2.12458e-05	1.30513e-07
chr19:20606145-20607847	0.0216416	0.0001348	0.0001015	1702	0	ZNF826P	0	1	0	1	1	0	0
chr19:24097407-24098297	0.0392954	0.0191433	0.0079534	890	0	ZNF726	0	1	0	0	1	0.00101389	7.73438e-12
chr2:114340936-114341825	0.0463727	0.0128707	0.0012019	889	0	WASH2P	0	1	0	1	1	5.54286e-10	2.05266e-45
chr2:114360693-114361342	0.0222155	0.0007503	0.0012608	649	0	DDX11L2	0	1	0	1	1	0	9.52827e-11
chr2:130737142-130737743	0.0356248	0.001921	0	601	0	RAB6C	0	1	0	1	1	9.90428e-19	0
chr2:3306798-3307513	0.015711	0.0069561	0.0007247	715	0	TSSC1	74140	1	0	0	1	0.0325284	1.44198e-07
chr2:98205576-98206416	0.0194115	0.0026457	0	840	0	ANKRD36B	12	1	0	1	1	1.1008e-08	0
chr20:25833536-25835121	0.0138664	0.0029527	0	1585	0	FAM182B	51609	1	0	1	1	7.84235e-07	0
chr20:361213-363225	0.0468734	0.004178	0.0007886	2012	1	TRIB3	0	1	0	1	1	7.74649e-57	3.39976e-107
chr20:62587965-62588977	0.0166499	0.0080186	0.0078677	1012	0	UCKL1	165	1	0	1	1	0.0180788	0.0173817
chr20:62958418-62960408	0.0212359	0.0013758	0.0006202	1990	0	PCMTD2	71371	1	0	1	1	9.50885e-29	5.29581e-47
chr21:15399421-15400450	0.0237969	6.77E-05	0	1029	0	C21orf81	46656	1	0	1	1	0	0
chr22:18893084-18894860	0.0483317	0.0213928	0.0081991	1776	0	DGCR6	0	1	0	1	1	1.18772e-08	8.52936e-31
chr22:22651505-22653051	0.0329224	0.0038135	0	1546	0	LOC96610	0	1	0	1	1	3.29352e-25	0
chr22:32571550-32572412	0.0181186	0	0.0057282	862	0	C22orf42	16307	1	0	1	1	0	0.000750025
chr3:10051983-10053396	0.0270945	6.75E-05	0.0029877	1413	0	LOC401052	0	1	0	1	1	0	5.01858e-21
chr3:195716970-195717816	0.0195411	0.008107	0.0079161	846	0	SDHAP1	0	1	0	1	1	0.00651169	0.00581458
chr3:197182966-197183977	0.0248743	0.0018043	0.0005755	1011	0	BDH1	98881	1	0	1	1	2.634e-16	3.30126e-23
chr3:197236551-197237230	0.0144981	0.0017191	0.0043522	679	0	BDH1	45628	1	0	1	1	2.43697e-06	0.0039154
chr3:27673956-27675021	0.016088	0.000738	0.0006191	1065	0	EOMES	88764	1	0	1	1	9.29435e-14	3.26663e-14
chr4:117847021-117847738	0.01198	0	0.0009988	717	0	TRAM1L1	158998	1	0	0	0	0	1.18347e-05
chr4:119512806-119513481	0.0128569	0.0015436	0	675	0	CEP170P1	75312	1	0	1	1	1.92115e-05	0
chr4:165877815-165878871	0.0560629	0	0.0041933	1056	0	C4orf39	0	1	0	1	1	0	7.58531e-41
chr5:150050969-150052319	0.0245083	0.0100618	0.0044826	1350	0	MYOZ3	10566	1	0	0	1	0.000207163	4.17553e-12
chr5:177365980-177366808	0.0137661	0.0023907	0	828	0	PROP1	56435	1	0	1	1	7.8057e-05	0
chr5:179085438-179085971	0.0223875	0.0096375	0.0015611	533	0	C5orf60	13391	1	0	1	1	0.0145295	1.34614e-08
chr5:783145-785979	0.0415187	0.0184564	0.0174267	2834	0	ZDHHC11	65122	1	0	1	1	3.26548e-11	4.18913e-13
chr7:128170213-128172673	0.0277435	0.0010133	0.010247	2460	0	METTL2B	53431	1	0	1	1	8.48929e-69	1.96308e-10
chr7:152621872-152623431	0.0411144	0.0167991	0.008172	1559	1	ACTR3B	165022	1	0	1	1	5.18855e-08	2.31652e-20
chr7:3339939-3340627	0.030236	0.0142256	0.0041826	688	0	SDK1	452	1	0	0	0	0.00807516	7.91842e-10
chr7:3340718-3341278	0.0229691	0.0096815	0.0069533	560	0	SDK1	0	1	0	0	1	0.00627932	0.000978429
chr7:64254705-64255617	0.0673837	0.0017726	0.0094043	912	0	ZNF138	0	1	0	1	1	1.74752e-58	1.28873e-25
chr8:11759684-11760636	0.0229542	0.0023089	0.0007257	952	0	CTSB	34038	1	0	1	1	3.02638e-13	3.20573e-19
chr9:115817818-115819576	0.0396321	0.0140521	0.0113812	1758	0	ZFP37	0	1	0	1	1	1.87286e-10	7.70932e-15
chr9:42367675-42368694	0.012696	0	0	1019	0	ANKRD20A2	0	1	0	0	0	0	0
chr9:43133791-43134308	0.0140974	0	0	517	0	ANKRD20A2	247	1	0	1	1	0	0
chr9:45355882-45356483	0.0297542	0.0036559	0	601	0	FAM27C	365647	1	0	1	1	1.55525e-09	0
chr9:45356689-45357353	0.0196721	0.0053476	0	664	0	FAM27C	366454	1	0	1	1	0.00122617	0
chr9:45441059-45442529	0.0158281	0.0011848	0	1470	0	FAM27A	284499	1	0	1	1	3.07611e-14	0
chr9:66454664-66458674	0.0333466	0.0101624	0.0006684	4010	0	LOC442421	35594	1	0	1	1	3.43734e-24	7.09931e-148
chr9:66493003-66494604	0.0397244	0.0033734	0.0004118	1601	0	LOC442421	0	1	0	1	1	1.16446e-39	5.11904e-79
chr9:68412383-68414762	0.0483768	0.0193816	0.0011696	2379	0	LOC642236	39613	1	0	1	1	1.40963e-13	5.65953e-121
chr9:69065084-69065655	0.0183504	0.0001671	0	571	0	PGM5P2	82199	1	0	1	1	0	0
chr9:70402915-70403488	0.0159247	0	0	573	0	FOXD4L4	26243	1	0	1	1	0	0
chr9:70489965-70490526	0.0278202	0	0	561	0	CBWD3	0	1	0	1	1	0	0
chr9:706725-707556	0.0160533	0.0069946	0.0005856	831	0	KANK1	0	1	0	0	1	0.0208398	0
chrX:103172740-103174459	0.022698	0.0002669	0.0068603	1719	0	TMSB15B	42740	1	0	1	1	0	2.28614e-08
chr1:10698070-10699198	0.0196295	0.0072291	0.0026483	1128	0	CASZ1	157509	1	1	1	1	0.000370978	1.22374e-10
chr1:109203486-109204494	0.0567109	0.0254262	0.0159239	1008	0	C1orf59	0	1	1	1	1	9.14765e-06	1.35382e-12
chr1:110281938-110283632	0.0386836	0.0096313	0.0179068	1694	0	GSTM3	28	1	1	1	1	1.82605e-16	1.14417e-06
chr1:120834908-120835626	0.0119715	0.0001329	0	718	0	FAM72B	3378	1	1	0	0	0	0
chr1:120924826-120925726	0.0136942	0	0	900	0	FCGR1B	10218	1	1	1	1	0	0
chr1:121137637-121139155	0.0202542	0.0052546	0	1518	0	EMBP1	121754	1	1	1	1	7.50249e-08	0
chr1:121260498-121261869	0.0394896	0.0001204	0.0124305	1371	0	EMBP1	0	1	1	1	1	0	1.00321e-10
chr1:1405991-1407401	0.0197304	0.0044034	0	1410	0	ATAD3B	0	1	1	1	1	4.13159e-09	0
chr1:143742993-143744661	0.0246959	0.0056104	0	1668	0	LOC100286793	0	1	1	1	1	2.48365e-12	0
chr1:145037767-145040692	0.0856192	0.0255781	0.022425	2925	1	PDE4DIP	0	1	1	1	1	1.08932e-45	3.62806e-55
chr1:147717689-147719569	0.0381558	0.0068057	0.0022394	1880	1	NBPF11	93220	1	1	1	1	1.32026e-24	5.73461e-55
chr1:147999796-148001095	0.0123581	0.0061716	0.000133	1299	0	NBPF14	24753	1	1	1	1	0.0182157	0
chr1:149764074-149765747	0.0137117	0.0017207	0.0011277	1673	0	FCGR1A	9825	1	1	1	1	4.60599e-11	1.08185e-14
chr1:155213110-155215072	0.0200951	0.0097621	0.0039611	1962	0	GBA	0	1	1	0	1	0.000462226	6.20601e-13
chr1:15929333-15930617	0.0354004	0.0149273	0.0090823	1284	0	DDI2	13335	1	1	1	1	7.19505e-06	1.9665e-11
chr1:159893901-159895576	0.0167298	0.0041281	0.0028444	1675	0	TAGLN2	0	1	1	0	0	7.45522e-08	4.65288e-11
chr1:161500306-161501338	0.017475	0.0083154	0.0004648	1032	0	HSPA6	6271	1	1	1	1	0.0120892	0
chr1:1623729-1624459	0.0269209	0.013413	0.0006571	730	0	SLC35E2B	0	1	1	1	1	0.015109	0
chr1:165567105-165568110	0.0329183	0.0163001	0.0040036	1005	0	LOC400794	15764	1	1	0	1	0.00147302	1.69692e-16
chr1:167090344-167091105	0.0155288	0.0076707	0.0026466	761	0	DUSP27	26258	1	1	0	1	0.0433468	9.62005e-06
chr1:16938928-16940575	0.1557825	0.0593821	0.0165356	1647	0	NBPF1	0	1	1	1	1	7.42298e-31	3.20304e-132
chr1:196847046-196847625	0.0202107	0.0077054	0	579	0	CFHR4	9586	1	1	0	0	0.00350154	0
chr1:196866240-196867194	0.0107571	0.002939	0.0002478	954	0	CFHR4	9029	1	1	0	0	0.00458113	0
chr1:2120974-2122551	0.0355802	0.0082389	0.000604	1577	0	LOC100128003	2473	1	1	1	1	6.47714e-15	7.37813e-67
chr1:89457825-89459180	0.0585923	0.0263682	0.01479	1355	0	CCBL2	0	1	1	1	1	1.01915e-07	1.20879e-19
chr10:103329141-103331397	0.0304257	0.0126727	0.0069346	2256	1	POLL	16630	1	1	1	1	7.91043e-08	1.06307e-18
chr10:106034417-106035635	0.023372	0.0070501	0.0074525	1218	0	GSTO2	0	1	1	1	1	5.9111e-06	3.49292e-06
chr10:109673547-109675634	0.034132	0.0063757	0.0036348	2087	1	SORCS1	749255	1	1	1	1	6.37302e-24	6.10852e-36
chr10:111216259-111217267	0.0181415	0.008034	0.0073787	1008	0	XPNPEP1	466044	1	1	0	1	0.004531	0.00101914
chr10:3827721-3828451	0.0424374	0.0153032	0.0028022	730	0	KLF6	248	1	1	0	0	2.33791e-05	2.78574e-22
chr10:38691074-38691902	0.0360811	0.0159091	0	828	0	SEPT7L	0	1	1	1	1	0.000631748	0
chr10:38691905-38692670	0.0148535	0.0050547	0	765	0	SEPT7L	125	1	1	1	1	0.00911334	0
chr10:45373906-45375483	0.0193685	0.0066366	0.0019722	1577	0	TMEM72	31280	1	1	1	1	4.59501e-06	7.98593e-18
chr10:46951196-46952523	0.0408611	0.0168817	0	1327	0	SYT15	18078	1	1	1	1	5.01147e-07	0
chr10:46992584-46994081	0.0165632	0.0058707	0.0074116	1497	0	GPRIN2	0	1	1	0	0	0.000110412	0.00110304
chr10:4867742-4869301	0.0225616	0.0052929	0.0018256	1559	0	AKR1E2	0	1	1	1	1	4.59264e-10	8.26481e-22
chr10:830323-831311	0.0190791	0.0075924	0.000874	988	1	DIP2C	94715	1	1	1	1	0.00451783	1.98128e-15
chr10:86300061-86301165	0.0152559	0.0068834	0.0033067	1104	0	FAM190B	211652	1	1	0	1	0.0181698	2.24568e-05
chr11:102322850-102323986	0.0199757	0.0097901	0.0073635	1136	0	TMEM123	0	1	1	0	0	0.00548458	0.000103637
chr11:132952384-132953860	0.0189381	0.0075386	0.0033277	1476	0	OPCML	139347	1	1	1	1	0.000129913	4.63596e-11
chr11:1330956-1331828	0.0421719	0.0178079	0.0044293	872	0	LOC255512	19	1	1	1	1	0.0001001	4.31869e-20
chr11:134145237-134147491	0.0469097	0.0021528	0.0003177	2254	0	GLB1L3	0	1	1	1	1	6.49025e-86	1.35721e-152
chr11:134340964-134341537	0.0129212	0.0026166	0.0013289	573	0	LOC283177	34589	1	1	0	0	0.00536864	9.20497e-05
chr11:1714556-1715423	0.0348663	0.0029244	0.0004798	867	0	KRTAP5-6	3001	1	1	1	1	2.41796e-17	0
chr11:3180709-3182957	0.0238409	0.0105003	0.0085245	2248	0	OSBPL5	3625	1	1	1	1	9.80319e-06	9.12955e-09
chr11:3443264-3445081	0.0192572	0.0015463	0.000324	1817	0	LOC650368	41074	1	1	1	1	2.64203e-21	3.81421e-36
chr11:34459964-34461560	0.042442	0.0097614	0.0018915	1596	0	CAT	0	1	1	1	1	1.29236e-17	1.89216e-57
chr11:70669796-70671867	0.0248151	0.0107808	0.0107407	2071	0	MIR3664	46606	1	1	0	0	4.94893e-06	2.9045e-06
chr11:71524359-71524986	0.0306434	0.006297	0	627	0	DEFB108B	19259	1	1	1	1	5.79543e-07	0
chr11:75140309-75142633	0.0243376	0.0107132	0.0078517	2324	0	KLHL35	0	1	1	0	1	3.28063e-06	8.04508e-11
chr11:8008859-8009857	0.0388857	0.0166527	0.0062613	998	0	EIF3F	0	1	1	1	1	6.83046e-05	1.5293e-16
chr12:10305853-10307014	0.0401432	0.0161453	0.0020105	1161	0	OLR1	17776	1	1	1	1	3.25124e-06	5.67634e-41
chr12:10516752-10518252	0.0114187	0.0056545	0.0015822	1500	0	KLRK1	24401	1	1	1	1	0.00912616	6.91816e-10
chr12:126467306-126469155	0.0304035	0.0110929	0.0004844	1849	0	LOC400084	0	1	1	0	1	2.40396e-08	1.43936e-68
chr12:126675167-126677174	0.028129	0.0134787	0.0050303	2007	0	LOC400084	207247	1	1	0	1	2.32761e-05	1.47061e-20
chr12:132673168-132675331	0.0177386	0.0042292	0.0001891	2163	0	GALNT9	15242	1	1	1	1	1.47024e-10	0
chr12:1738696-1740035	0.0212248	0.0062026	0.0014142	1339	0	WNT5B	285	1	1	1	1	8.02435e-07	5.03179e-20
chr12:2144057-2145077	0.0174588	0.0068597	0.0025962	1020	0	CACNA1C	17338	1	1	0	1	0.00303913	1.5861e-07
chr12:32551840-32553523	0.0211508	0.0071575	0.0072389	1683	0	FGD4	101517	1	1	1	1	9.89485e-07	5.55293e-07
chr12:34174757-34176053	0.0220558	0.0096514	0.0072966	1296	0	ALG10	0	1	1	1	1	0.001286	3.48303e-06
chr12:66134647-66135329	0.0157134	0.0057218	0.0038468	682	0	HMGA2	82910	1	1	0	0	0.00908898	0.00115499
chr12:8113117-8113938	0.0144157	0.0062303	0.0037546	821	0	SLC2A3	24225	1	1	0	0	0.0146036	0.000316572
chr12:8548576-8549502	0.0144936	0.0048547	0	926	0	LOC389634	5228	1	1	1	1	0.00123808	0
chr13:111526554-111527219	0.0166429	0.0044411	0.0003555	665	0	C13orf29	3899	1	1	1	1	0.00144464	0
chr13:112547154-112548911	0.0144499	0.0063355	0.0010196	1757	0	SOX1	173001	1	1	0	1	0.0013788	9.05811e-17
chr13:113597319-113598620	0.0214555	0.0101538	0.0060803	1301	0	MCF2L	24136	1	1	0	1	0.00128191	4.4714e-07
chr13:114461592-114462706	0.0144551	0.0065641	0.0020609	1114	0	FAM70B	0	1	1	1	1	0.00652948	5.32294e-09
chr13:21900122-21901019	0.023249	0.0091947	0.0004638	897	0	ZDHHC20	132489	1	1	1	1	0.000894256	0
chr13:24152621-24154467	0.0424936	0.0167782	0.0102378	1846	0	TNFRSF19	0	1	1	1	1	7.68717e-10	3.04937e-20
chr13:25591951-25593292	0.0261222	0.0120545	0.0001288	1341	0	TPTE2P1	49344	1	1	0	1	0.000400873	0
chr13:31377152-31378145	0.0128999	0.0053002	0.0025183	993	0	ALOX5AP	67484	1	1	1	1	0.00631411	1.63911e-06
chr13:53173717-53174957	0.0308113	0.0060322	0.0076224	1240	0	HNRNPA1L2	16647	1	1	1	1	1.99083e-13	6.01947e-11
chr14:100196273-100197464	0.0241185	0.0095442	0.009602	1191	0	CYP46A1	45519	1	1	1	1	0.000129423	9.09736e-05
chr14:103673224-103674362	0.0119654	0.0013612	0	1138	0	LOC100131366	17859	1	1	0	0	2.89548e-06	0
chr14:24422202-24423688	0.0438809	0.0206659	0.0128973	1486	0	C14orf167	0	1	1	1	1	5.07011e-06	8.87012e-14
chr14:24505336-24506200	0.0249288	0.0077599	0.000955	864	0	DHRS4L1	0	1	1	1	1	7.51427e-05	3.17506e-19
chr14:81636002-81637092	0.0532998	0.009058	0.0014908	1090	0	SNORA79	32086	1	1	1	1	8.63987e-21	8.65557e-55
chr14:92302102-92303386	0.024247	0.0058794	0.0042186	1284	0	TC2N	0	1	1	1	1	2.19275e-08	2.89065e-13
chr15:100466143-100466732	0.0122709	0.0037228	0	589	0	C15orf51	119011	1	1	1	1	0.00535348	0
chr15:101457965-101461331	0.0175138	0.0062157	0.0009712	3366	0	LRRK1	0	1	1	1	1	4.10458e-09	3.82374e-47
chr15:23207695-23208881	0.0234713	0.0061113	0.002093	1186	0	WHAMML1	0	1	1	1	1	7.40892e-08	5.05682e-20
chr15:23810468-23812100	0.0235973	0.0110171	0.0092893	1632	0	MKRN3	15	1	1	0	0	0.000365815	8.47355e-06
chr15:28699807-28700396	0.0194303	0.0088279	0.0020955	589	0	GOLGA8F	76024	1	1	0	0	0.0326082	1.43753e-07
chr15:33009548-33012062	0.0186336	0.0049525	0.0069688	2514	0	GREM1	0	1	1	0	1	1.48008e-11	5.01075e-07
chr15:66678282-66679163	0.0190093	0.0045417	0.0042465	881	0	MAP2K1	47	1	1	0	0	3.56045e-05	2.25175e-05
chr15:76029924-76031936	0.0448873	0.0222734	0.0023241	2012	0	DNM1P35	566	1	1	0	1	5.85782e-07	5.85648e-69
chr15:93276962-93277916	0.0266996	0.0037985	0	954	0	ASB9P1	60797	1	1	1	1	2.0982e-10	0
chr15:98195790-98196486	0.0291515	0.0109106	0.0047422	696	1	LOC91948	221173	1	1	1	1	0.000891324	7.97247e-10
chr15:99640318-99641123	0.0240883	0.0079218	0.0029082	805	0	SYNM	4162	1	1	1	1	9.51655e-05	9.79926e-12
chr16:21529189-21530193	0.0203118	0.0088307	0	1004	0	SLC7A5P2	1572	1	1	1	1	0.00303664	0
chr16:2204504-2205607	0.0405722	0.0168603	0.0030793	1103	0	SNORD60	0	1	1	1	1	1.55197e-05	1.463e-31
chr16:22448157-22449013	0.0426198	0.0080483	0.0056912	856	0	LOC641298	0	1	1	1	1	4.44325e-12	1.95722e-16
chr16:230258-231556	0.0165131	0.008243	0.0080015	1298	0	HBQ1	0	1	1	0	0	0.0101916	0.00357405
chr16:2653084-2654335	0.0778951	0.0284874	0.004163	1251	0	LOC652276	0	1	1	1	1	3.47194e-13	2.2278e-76
chr16:2722632-2724026	0.030714	0.0077183	0.0024916	1394	0	KCTD5	8468	1	1	1	1	1.6981e-10	2.61354e-29
chr16:2765167-2766117	0.016877	0.0058223	0.0068483	950	0	PRSS27	4435	1	1	1	1	0.00181222	0.00582876
chr16:30345737-30347187	0.021004	0.0050774	0	1450	0	LOC595101	0	1	1	1	1	5.43602e-09	0
chr16:3208226-3208936	0.0162141	0.0050334	0.0016746	710	0	ZNF213	23093	1	1	0	0	0.003481	1.35047e-08
chr16:3238128-3239666	0.0253965	0.0058202	0.0056788	1538	0	OR1F1	14580	1	1	1	1	3.99752e-11	1.53636e-11
chr16:46823810-46824518	0.0224331	0.0040118	0.0054738	708	0	C16orf87	40556	1	1	1	1	1.47485e-06	2.25785e-05
chr16:5147292-5148400	0.0161883	0.0075333	0.0025583	1108	0	FAM86A	0	1	1	0	1	0.00910202	1.58127e-07
chr16:56696313-56697421	0.0159894	0.0048598	0.0003692	1108	0	MT1F	4459	1	1	1	1	0.000113119	0
chr16:89306926-89307511	0.0198138	0.0039612	0	585	0	ZNF778	22816	1	1	1	1	1.57856e-05	0
chr16:89307595-89308582	0.0430431	0.0076593	0.000175	987	0	ZNF778	23485	1	1	1	1	1.73859e-14	0
chr16:89313131-89314438	0.0155916	0.0070947	0.0009931	1307	0	ZNF778	29021	1	1	1	1	0.00302757	6.15961e-18
chr16:89322850-89324461	0.0226202	0.001336	0	1611	0	ZNF778	38740	1	1	1	1	1.2386e-27	0
chr17:18684015-18685071	0.0260323	0.0056113	0.0018899	1056	0	FAM18B1	0	1	1	1	1	1.64066e-08	6.22248e-19
chr17:20811493-20812539	0.0291562	0	0.0064825	1046	0	CCDC144NL	12040	1	1	1	1	0	2.50201e-09
chr17:20943969-20944714	0.0127793	0.0047707	0.0029869	745	0	USP22	1638	1	1	0	0	0.0221038	0.000259146
chr17:21476186-21477764	0.0304102	0.002512	0	1578	1	C17orf51	21245	1	1	1	1	2.17353e-29	0
chr17:259989-261371	0.0564645	0.0257702	0.0222222	1382	0	C17orf97	0	1	1	1	1	2.04331e-07	3.37486e-10
chr17:28926778-28928682	0.050922	0.0101685	0.0096369	1904	0	SH3GL1P2	22653	1	1	1	1	2.63119e-30	1.53889e-32
chr17:33568976-33570902	0.03286	0.0085313	0.0119372	1926	0	SLFN5	0	1	1	1	1	2.42419e-15	9.59195e-10
chr17:36452924-36453819	0.0151375	0.0046616	0.001422	895	0	MRPL45	0	1	1	1	1	0.00123408	1.16259e-09
chr17:36665858-36667752	0.0119289	0.0053107	0.0015663	1894	0	ARHGAP23	81139	1	1	0	0	0.00204275	1.8186e-11
chr17:43567167-43568934	0.0207045	0.0095839	0.0016403	1767	0	PLEKHM1	0	1	1	1	1	0.000276554	6.8742e-24
chr17:45330845-45332195	0.0236115	0.0086608	0.0050813	1350	0	ITGB3	0	1	1	1	1	4.02283e-05	6.247e-10	HuGE, SFARI
chr17:45400736-45402134	0.0145643	0.0036514	0.0046164	1398	0	C17orf57	0	1	1	0	0	2.95914e-06	2.00972e-05
chr17:66097113-66098893	0.0487493	0.0227416	0.0027378	1780	0	LOC100499466	0	1	1	1	1	4.5723e-08	2.51389e-65
chr17:66200897-66202809	0.0339117	0.0154559	0.0082774	1912	0	LOC440461	6097	1	1	1	1	3.84936e-06	2.24531e-16
chr17:78233484-78234331	0.0292721	0.0100934	0.0116802	847	0	RNF213	335	1	1	1	1	0.000109977	0.000319426
chr17:7919095-7920287	0.017454	0.0072408	0.0021624	1192	0	GUCY2D	13108	1	1	1	1	0.00301856	7.94536e-10
chr17:8059986-8060595	0.0162824	0.0041663	0.0013549	609	0	PER1	4233	1	1	1	1	0.00456796	1.37928e-06
chr18:14430949-14431593	0.0388645	0.0039021	0	644	0	CXADRP3	67112	1	1	1	1	9.40687e-13	0
chr18:3296725-3297700	0.0196131	0.0081196	0.000984	975	0	MYL12B	34009	1	1	1	1	0.00204418	1.13671e-16
chr18:596926-597593	0.0240078	0.0023259	0.0002589	667	0	CLUL1	0	1	1	1	1	1.10834e-08	0
chr18:61603216-61604434	0.0256778	0.0096398	0.0070549	1218	0	HMSD	12153	1	1	0	1	4.00578e-05	1.21619e-07
chr18:657329-658475	0.0204677	0.0058827	0.0068411	1146	0	C18orf56	0	1	1	1	1	8.96679e-06	3.74377e-05
chr18:73627743-73628887	0.0240821	0.0097861	0.011082	1144	1	C18orf62	488154	1	1	0	1	0.000298784	0.00206854
chr18:74798856-74800151	0.0229956	0.0086387	0.0010568	1295	1	MBP	44623	1	1	1	1	5.64697e-05	8.32071e-29
chr18:74842845-74845340	0.024992	0.0121412	0.0110821	2495	0	MBP	0	1	1	1	1	1.43461e-05	1.23433e-06
chr18:904299-909734	0.0224023	0.0099589	0.0097503	5435	1	ADCYAP1	0	1	1	1	1	1.50237e-11	1.96906e-12
chr19:11784427-11785561	0.0315278	0.0075005	0.0004291	1134	0	ZNF833P	0	1	1	1	1	1.89922e-09	0
chr19:11959214-11960501	0.0433129	0.0063433	0.0005069	1287	0	ZNF439	16342	1	1	1	1	2.10194e-23	7.43238e-67
chr19:1324638-1325993	0.0231845	0.0073518	0.0004764	1355	0	MUM1	28982	1	1	1	1	1.66431e-06	1.08378e-31
chr19:21182626-21183281	0.0317841	0.0065429	0	655	0	ZNF430	20144	1	1	1	1	1.27596e-07	0
chr19:22033899-22034985	0.043376	0.0212215	0.0173302	1086	0	ZNF43	14929	1	1	0	1	0.000191476	1.86714e-06
chr19:23257684-23258700	0.0330472	0.0076569	0.0002395	1016	0	ZNF99	304900	1	1	0	0	1.72658e-09	0
chr19:23299434-23300415	0.0201218	0.0033371	0.0038143	981	0	ZNF91	277854	1	1	0	0	1.03674e-08	3.14358e-07
chr19:28283735-28286451	0.0648031	0.0033574	0	2716	0	LOC148189	0	1	1	1	1	1.06587e-136	0
chr19:33666765-33667914	0.0543307	0.0261489	0.0220591	1149	0	LRP3	17684	1	1	1	1	1.42796e-05	3.7774e-08
chr19:34849519-34850907	0.0242027	0.0117581	0.0054984	1388	0	GPI	4737	1	1	0	1	0.00078256	7.71322e-10
chr19:35167687-35169380	0.0590882	0.0249541	0.0200225	1693	0	ZNF302	0	1	1	1	1	6.87995e-11	3.1237e-16
chr19:36287533-36289090	0.0217107	0.0043615	0.001225	1557	0	PRODH2	15111	1	1	1	1	8.33931e-11	8.65754e-26
chr19:36347334-36348469	0.0173428	0.0081403	0.0046541	1135	0	KIRREL2	0	1	1	0	1	0.00622852	6.34182e-06
chr19:37288316-37289015	0.0519615	0.0257079	0.0027541	699	0	ZNF850	24600	1	1	1	1	0.00128171	3.35892e-28
chr19:37498372-37499285	0.0127257	0.0032908	0	913	0	ZNF420	70096	1	1	1	1	0.00041992	0
chr19:37803091-37804226	0.012407	0.0056101	0.0005809	1135	0	HKR1	21353	1	1	1	1	0.00971023	9.46045e-11
chr19:39997459-39998961	0.0356709	0.0140245	0.0144779	1502	0	SELV	6791	1	1	0	1	3.14419e-07	6.05246e-07
chr19:44711603-44712250	0.0489107	0.0045381	0.0211929	647	0	ZNF227	4440	1	1	0	1	2.60021e-18	0.00032144
chr19:47539095-47539880	0.0126201	0.0036834	0.0015899	785	0	TMEM160	12002	1	1	0	0	0.00455487	1.38334e-06
chr19:488237-490057	0.0452607	0.0184303	0.0121916	1820	0	MADCAM1	6432	1	1	1	1	1.31239e-09	4.34946e-19
chr19:49255403-49256715	0.024147	0.0107849	0.0090523	1312	0	FUT1	1932	1	1	1	1	0.000425661	2.5413e-05
chr19:50304930-50306391	0.0194571	0.0094196	0.0010549	1461	0	FUZ	10176	1	1	0	1	0.00322477	4.98246e-20
chr19:56879170-56880598	0.0422088	0.0186849	0.0050574	1428	0	ZNF542	0	1	1	1	1	3.1281e-06	6.13448e-30
chr19:57617363-57618631	0.0184328	0	0	1268	0	USP29	12877	1	1	1	1	0	0
chr19:58399408-58400871	0.0592673	0.0289658	0.0069427	1463	0	ZNF814	0	1	1	1	1	2.88218e-07	2.01621e-43
chr19:58858059-58859888	0.0380339	0.0131134	0.0009644	1829	0	A1BG-AS1	3447	1	1	1	1	4.06586e-11	6.37977e-71
chr19:663340-664068	0.0225537	0.0074948	0.0036817	728	0	RNF126	107	1	1	0	0	0.000337764	8.31517e-07
chr19:9895801-9897083	0.0300875	0.0139036	0.0020907	1282	0	ZNF846	16391	1	1	1	1	0.000364526	5.94053e-25
chr2:113189945-113191071	0.0170905	0.0002517	0.0003068	1126	0	RGPD5	36	1	1	1	1	0	0
chr2:113914422-113915745	0.0215509	0.0044612	0.0039347	1323	0	PSD4	15814	1	1	1	1	4.10143e-09	4.66992e-11
chr2:115419442-115420562	0.032809	0.0004882	0	1120	1	DPP10	200263	1	1	1	1	1.3404e-38	0	HuGE, SFARI
chr2:115918003-115921686	0.0446582	0.0138322	0.02096	3683	1	DPP10	0	1	1	1	1	7.82414e-29	1.04587e-13	HuGE, SFARI
chr2:131185182-131185760	0.0153804	0.003091	0	578	0	PTPN18	71603	1	1	1	1	0.00144615	0
chr2:132430252-132431809	0.0212841	0.0101822	0.0001109	1557	0	C2orf27A	48254	1	1	0	1	0.00146845	0
chr2:132767159-132768070	0.0183195	0.0015896	0	911	0	ANKRD30BL	151455	1	1	1	1	1.34839e-12	0
chr2:132794814-132796565	0.0217966	0.0025571	0.0017526	1751	1	ANKRD30BL	122960	1	1	1	1	1.53694e-20	5.97281e-25
chr2:133013886-133016107	0.0511054	0.0099626	0.0095131	2221	1	ANKRD30BL	0	1	1	1	1	1.42858e-35	7.98979e-38
chr2:208988634-208989515	0.0220936	0.0101026	0.0025258	881	0	CRYGD	0	1	1	0	0	0.00621112	9.76228e-12
chr2:224701381-224702876	0.0277497	0.0120044	0.0046891	1495	0	AP1S3	0	1	1	1	1	4.66689e-05	5.03375e-16
chr2:2616872-2617947	0.0197828	0.0098345	0.0079133	1075	0	MYT1L	281827	1	1	0	0	0.0101649	0.00111181
chr2:3698987-3699999	0.0175612	0.0054727	0.0010558	1012	0	ALLC	5786	1	1	1	1	0.000704646	3.23952e-14
chr2:47595969-47597309	0.0165878	0.0057506	0.0025295	1340	0	EPCAM	0	1	1	0	0	0.000369681	1.22807e-10
chr2:69533396-69534689	0.0150296	0.0070612	0.0062973	1293	0	GFPT1	79693	1	1	0	1	0.00619382	0.00165771
chr2:85645256-85646554	0.0556779	0.0221211	0.0191246	1298	0	CAPG	7580	1	1	1	1	7.87924e-09	1.16886e-11
chr2:86947088-86948897	0.0221333	0.00808	0.0065806	1809	0	RMND5A	0	1	1	1	1	2.54004e-06	7.51692e-09
chr2:91846870-91848575	0.030308	0.0006106	0.0001387	1705	0	LOC654342	0	1	1	1	1	1.84009e-59	0
chr20:1756900-1758101	0.0270032	0.002041	0.0003464	1201	0	LOC100289473	2291	1	1	1	1	4.37058e-24	0
chr20:1782961-1784819	0.0296758	0.0096098	0.0083172	1858	1	LOC100289473	22569	1	1	1	1	5.26071e-10	4.43682e-13
chr20:18774665-18775360	0.0321171	0.0158201	0.0042166	695	0	HSPC072	0	1	1	0	1	0.0101384	1.21945e-10
chr20:19737894-19740064	0.0300405	0.011706	0.0115698	2170	0	RIN2	130145	1	1	0	1	6.21719e-09	2.91366e-09
chr20:247305-247982	0.0202169	0.0049234	0.0006145	677	0	DEFB132	8929	1	1	1	1	2.96066e-05	0
chr20:25128691-25129868	0.0146903	0.0070253	0.0007937	1177	0	LOC284798	0	1	1	0	0	0.009078	3.21286e-14
chr20:32077040-32077768	0.0220478	0.0106612	0.0079687	728	0	CBFA2T2	159	1	1	1	1	0.0181242	0.00146337
chr20:326819-329498	0.0521913	0.0162278	0.0106608	2679	1	NRSN2	0	1	1	1	1	7.858e-25	3.62038e-41
chr20:3758085-3760312	0.0278801	0.0119658	0.0056693	2227	0	SPEF1	1790	1	1	1	1	7.62189e-07	4.44332e-19
chr20:44098178-44099796	0.0240468	0.0113767	0.0081316	1618	0	WFDC2	0	1	1	0	0	0.000186484	1.50805e-07
chr20:5484542-5485594	0.0362126	0.0057543	0.0001642	1052	1	LOC149837	0	1	1	1	1	2.61557e-15	0
chr20:61732970-61734710	0.0214905	0.0052097	0.0001398	1740	0	HAR1B	0	1	1	1	1	5.30166e-10	0
chr20:708451-709589	0.0164848	0.0073357	0.0051936	1138	0	C20orf54	39639	1	1	0	1	0.00450473	0.000191358
chr21:44393676-44394568	0.0290333	0.0140988	0.0060597	892	0	PKNOX1	74	1	1	0	1	0.00474342	1.13613e-09
chr21:45147711-45149651	0.0168656	0.0068719	0.0015502	1940	0	PDXK	8734	1	1	1	1	6.49165e-05	8.721e-20
chr21:48054820-48055483	0.0257337	0.0099364	0.0006171	663	0	PRMT2	43	1	1	0	0	0.00302997	0
chr22:17516894-17518036	0.0348368	0.0035016	0.0114341	1142	0	CECR7	0	1	1	1	1	1.81549e-21	1.51269e-07
chr22:17518180-17518728	0.0271622	0.003103	0.0007592	548	0	CECR7	721	1	1	1	1	7.46938e-08	0
chr22:21056117-21057599	0.0136271	0.0048843	0.0011918	1482	0	TMEM191A	716	1	1	1	1	0.00019882	1.07441e-12
chr22:27040776-27041481	0.0149486	0.0045704	0.004527	705	1	MIAT	11964	1	1	1	1	0.00144013	0.00115789
chr22:42833456-42834248	0.01836	0.0083375	0.0054156	792	0	NFAM1	5055	1	1	0	0	0.0277978	0.000297952
chr22:51222217-51222772	0.0177922	0.0001255	0	555	0	RPL23AP82	61	1	1	1	1	0	0
chr3:10780191-10780752	0.0187268	0.0062565	0	561	0	LOC285370	25125	1	1	0	0	0.00906474	0
chr3:125485190-125486539	0.0157799	0.0032592	0.0009149	1349	0	MIR548I1	22856	1	1	1	1	2.76871e-08	3.19032e-19
chr3:125633946-125636065	0.0192091	0.0076777	0.0013312	2119	0	LOC100125556	0	1	1	1	1	9.76763e-06	4.10586e-27
chr3:128399073-128400519	0.0395472	0.01926	0.0052238	1446	0	RPN1	29354	1	1	0	1	5.5421e-05	1.00497e-24
chr3:128745602-128746646	0.014674	0.0065498	0.006053	1044	0	CCDC48	25131	1	1	0	1	0.0138376	0.00374496
chr3:131245542-131246264	0.0181128	0.0047474	0.0006549	722	0	MRPL3	23682	1	1	1	1	0.000115211	0
chr3:157260353-157261414	0.0177976	0.0086649	0.0011633	1061	0	C3orf55	0	1	1	0	0	0.0120578	1.97274e-15
chr3:182833652-182834663	0.0253623	0.0096348	0.0002338	1011	0	MCCC1	16287	1	1	1	1	0.000185967	0
chr3:186542092-186545903	0.0198712	0.0098013	0.003088	3811	0	ADIPOQ	14559	1	1	1	1	3.44336e-06	3.06002e-29
chr3:19187874-19189237	0.0274913	0.0128135	0.0059406	1363	0	KCNH8	779	1	1	0	0	0.000275555	1.16651e-11
chr3:196358571-196360205	0.0335122	0.0091669	0	1634	0	LRRC33	6450	1	1	1	1	3.9847e-12	0
chr3:197354529-197355451	0.0202648	0.0043902	0.0044972	922	0	LOC220729	0	1	1	1	1	2.44084e-06	1.37253e-06
chr3:197391364-197392101	0.0146406	0.0021163	0	737	0	MIR922	9346	1	1	1	1	7.83718e-05	0
chr3:2139259-2142710	0.0478617	0.0161529	0.0125806	3451	1	CNTN4	0	1	1	1	1	2.49448e-25	1.15605e-37	HuGE, SFARI
chr3:237734-240480	0.0608872	0.0140888	0.005936	2746	1	CHL1	0	1	1	1	1	2.29557e-42	3.5012e-92	HuGE, SFARI
chr3:38035177-38036388	0.0261631	0.0106133	0.0027515	1211	0	VILL	100	1	1	1	1	0.00014051	8.38385e-19
chr3:42977512-42978553	0.0156553	0.0073368	0.0023912	1041	0	ZNF662	29855	1	1	1	1	0.0180336	5.28815e-09
chr3:49577004-49578225	0.0197331	0.009528	0.0024781	1221	0	BSN	13696	1	1	0	0	0.00687055	2.61791e-12
chr3:75483539-75485728	0.0231363	0.0065551	0.0010905	2189	0	FAM86DP	0	1	1	1	1	4.49993e-11	5.10509e-45
chr3:75667731-75669317	0.0127281	0.0008725	0.0001089	1586	0	MIR1324	10596	1	1	1	1	1.87391e-17	0
chr3:75690181-75691303	0.0342678	0.0064398	0	1122	0	MIR1324	10268	1	1	1	1	1.96821e-13	0
chr3:75707196-75708317	0.0205832	0.0060146	0.0022308	1121	0	FRG2C	5169	1	1	1	1	2.66919e-05	1.07729e-14
chr3:75833786-75834829	0.0343471	0.016112	0	1043	0	ZNF717	0	1	1	1	1	0.000527111	0
chr3:87137732-87139247	0.040389	0.0143668	0.0004306	1515	1	VGLL3	97475	1	1	1	1	2.96758e-09	1.66772e-75
chr4:106816076-106818033	0.0261423	0.00848	0.0128858	1957	0	NPNT	0	1	1	0	0	5.05918e-09	6.17408e-05
chr4:119186277-119187242	0.0193035	0.0019943	0.0002521	965	0	SNHG8	12674	1	1	1	1	1.98587e-10	0
chr4:120375273-120375867	0.0250775	0.002816	0	594	0	LOC645513	70	1	1	1	1	7.42411e-08	0
chr4:3956420-3958460	0.0176006	0.0047106	0.0013451	2040	0	LOC348926	0	1	1	1	1	2.04078e-08	7.68878e-23
chr4:4108597-4109421	0.0154854	0.0013828	0	824	0	OTOP1	119200	1	1	1	1	2.61363e-09	0
chr4:6246915-6248356	0.0254379	0.0124492	0.0035651	1441	0	WFS1	23220	1	1	0	1	0.000686241	2.95593e-17
chr4:74903741-74905039	0.0184145	0.0081294	0.0051731	1298	0	CXCL3	0	1	1	0	1	0.00286111	5.31458e-06
chr4:87825192-87825736	0.0147181	0.0032976	0.0031507	544	0	C4orf36	11617	1	1	0	0	0.0053384	0.00464493
chr4:95678566-95680364	0.0140092	0.0065644	0.0059535	1798	0	BMPR1B	0	1	1	0	1	0.00372456	0.00110026
chr5:139742817-139743541	0.0184277	0.004874	0.0063357	724	0	SLC4A9	3031	1	1	1	1	0.00123012	0.00557309
chr5:157097657-157099145	0.0370828	0.0104858	0.0107038	1488	0	C5orf52	0	1	1	1	1	1.13357e-11	4.34975e-12
chr5:167002144-167003174	0.0106714	0.0043351	0.0051837	1030	0	ODZ2	290302	1	1	0	1	0.00904063	0.0319811
chr5:177433617-177434781	0.0279922	0.012574	0	1164	0	FAM153C	907	1	1	0	1	0.000586953	0
chr5:178003380-178004698	0.0138038	0.0037233	0	1318	0	COL23A1	12858	1	1	1	1	3.56449e-05	0
chr5:180257101-180259476	0.0485413	0.0213867	0.0008241	2375	0	LOC729678	143	1	1	1	1	4.48677e-11	3.37197e-139
chr5:180586923-180587796	0.0145349	0.0029227	0.0012239	873	0	OR2V2	4981	1	1	1	1	0.000114768	1.16649e-09
chr5:180610881-180611525	0.0318015	0.0156213	0	644	0	TRIM7	16405	1	1	0	1	0.00811881	0
chr5:34838746-34839896	0.0536128	0.0263263	0.0091467	1150	0	TTC23L	0	1	1	0	1	1.42138e-05	2.54377e-22
chr5:37378878-37379916	0.026062	0.0012122	0.0095895	1038	0	WDR70	0	1	1	1	1	2.10401e-25	5.24728e-05
chr5:64331006-64331917	0.0368231	0.0182498	0.0153707	911	0	CWC27	266252	1	1	0	0	0.00186856	6.66219e-05
chr5:68787944-68789833	0.024119	0.0117031	0.0036501	1889	0	OCLN	0	1	1	0	0	0.000148858	4.76451e-19
chr5:82768137-82770681	0.022546	0.0092224	0.0107429	2544	0	VCAN	645	1	1	0	0	1.51213e-07	7.33481e-06
chr5:95170425-95170961	0.0290551	0.0125658	0.0007633	536	0	GLRX	11848	1	1	1	1	0.013802	0
chr6:13859946-13860916	0.0183689	0.0047484	0	970	0	CCDC90A	45157	1	1	1	1	0.000112678	0
chr6:150246525-150247580	0.0129814	0.0034635	0.0007756	1055	0	RAET1G	2311	1	1	1	1	0.000398654	9.49424e-11
chr6:150262331-150264094	0.0258643	0.0097191	0.0021764	1763	0	ULBP2	0	1	1	1	1	5.41385e-07	6.52711e-28
chr6:151814563-151816291	0.0270027	0.01028	0.0033243	1728	1	C6orf97	0	1	1	1	1	8.94969e-07	2.96921e-22
chr6:167764262-167765082	0.0188357	0.0088257	0.003191	820	0	TTLL2	25689	1	1	0	0	0.0137665	4.01695e-06
chr6:17580377-17581393	0.0203906	0.0099123	0	1016	0	FAM8A1	19124	1	1	0	0	0.00809692	0
chr6:2764874-2765481	0.0210836	0.0104471	0.0065653	607	0	WRNIP1	184	1	1	0	0	0.0208916	0.000975933
chr6:27729848-27730752	0.0194928	0.0019213	0.00126	904	0	HIST1H2BL	44957	1	1	1	1	1.5674e-09	3.25302e-14
chr6:27792131-27793047	0.0183775	0.0088701	0.0025909	916	0	HIST1H4J	229	1	1	1	1	0.0179886	5.30549e-09
chr6:28615969-28617004	0.0190399	0.0083762	0.0074413	1035	0	SCAND3	60857	1	1	0	1	0.00617661	0.00166185
chr6:32222313-32223703	0.0109792	0.0049466	0.001058	1390	0	NOTCH4	30469	1	1	1	1	0.0137312	7.23869e-12
chr6:3231075-3232949	0.0408418	0.0180305	0.0086296	1874	0	TUBB2B	3107	1	1	0	0	1.07968e-07	5.20464e-23
chr6:42145556-42146367	0.0172804	0.0035658	0.001909	811	0	GUCA1B	16327	1	1	0	0	2.94773e-05	2.63438e-07
chr6:710526-711651	0.0309036	0.0024308	0.0004203	1125	0	EXOC2	17417	1	1	1	1	2.59942e-21	0
chr6:7261200-7262289	0.0218836	0.0049922	0.000881	1089	0	SSR1	51252	1	1	1	1	4.87842e-08	7.37194e-22
chr7:138348519-138349717	0.028939	0.0132849	0.0110624	1198	0	SVOPL	0	1	1	0	1	0.000399486	7.24518e-06
chr7:158656041-158657196	0.0219391	0.0032778	0.0016494	1155	0	WDR60	6773	1	1	1	1	2.08071e-10	9.09928e-17
chr7:21984997-21985856	0.0236988	0.0099167	0.0082439	859	0	CDCA7L	0	1	1	0	0	0.0030096	0.000142837
chr7:32800877-32802070	0.0215667	0.0095588	0.0037574	1193	1	LOC401321	2980	1	1	1	1	0.000646305	1.53502e-11
chr7:42896022-42897157	0.0171068	0.0024266	0.0003665	1135	0	C7orf25	54532	1	1	1	1	1.02959e-08	0
chr7:51538747-51540057	0.0178637	0.0047568	0.0042287	1310	1	COBL	154232	1	1	1	1	3.05646e-06	1.74279e-06
chr7:52155715-52156616	0.0252415	0.0030318	0.0001917	901	0	COBL	771200	1	1	1	1	4.52147e-11	0
chr7:5862154-5864193	0.0465953	0.0221232	0.0044092	2039	0	ZNF815	0	1	1	1	1	4.94e-08	1.97803e-53
chr7:63360182-63362257	0.0176943	0.007729	0.0034446	2075	0	ZNF727	143563	1	1	1	1	9.97031e-05	3.52992e-13
chr7:64029652-64030974	0.0148874	0.0064157	0.0004935	1322	0	ZNF680	6147	1	1	1	1	0.00203792	1.14183e-16
chr7:64466352-64467242	0.057638	0.0240104	0.0141252	890	0	ERV3	0	1	1	1	1	1.57233e-06	4.52971e-13
chr7:65235030-65235867	0.0628643	0.0312583	0.0181584	837	0	SNORA22	14518	1	1	1	1	0.000115642	1.55225e-11
chr7:65878138-65879265	0.0398717	0.0167648	0.0020432	1127	0	NCRNA00174	12743	1	1	1	1	1.54488e-05	2.51896e-38
chr7:65957795-65958594	0.0247626	0.0048259	0	799	0	LOC493754	84904	1	1	0	1	5.76324e-07	0
chr7:6703439-6704410	0.0137049	0.0051653	0.0005992	971	0	ZNF12	42156	1	1	0	0	0.00626207	1.15871e-09
chr7:6768838-6770326	0.0535954	0.0186363	0.0009151	1488	0	PMS2CL	4609	1	1	1	1	4.6859e-12	2.76758e-106
chr7:75114577-75115945	0.0227952	0.001643	0	1368	0	POM121C	0	1	1	1	1	6.23676e-23	0
chr7:76178370-76179593	0.0411547	0.0100304	0	1223	0	LOC100133091	0	1	1	1	1	3.04907e-13	0
chr7:89783335-89784314	0.0247829	0.0110953	0.0036638	979	0	STEAP1	0	1	1	1	1	0.00285244	5.02759e-10
chr8:117950144-117951144	0.028056	0.0122493	0.0011321	1000	0	C8orf85	0	1	1	0	0	0.000437557	2.21196e-27
chr8:11871888-11872928	0.0111163	0.0030477	0.0001661	1040	0	DEFB134	18128	1	1	1	1	0.000418482	0
chr8:18244431-18245210	0.0190091	0.0088369	0.0002217	779	0	NAT2	3544	1	1	0	0	0.0136961	0
chr8:1971128-1973029	0.0120389	0.0043786	0.0037284	1901	0	MYOM2	20128	1	1	1	1	0.000146562	1.66001e-05
chr8:22925485-22926989	0.013468	0.004171	0.001705	1504	0	TNFRSF10B	0	1	1	1	1	3.18423e-05	7.99978e-10
chr8:2585082-2586208	0.0208721	0.0014695	0.00021	1126	0	MYOM2	591925	1	1	1	1	2.88893e-15	0
chr8:49647310-49648488	0.0236894	0.0104759	0.0088609	1178	0	EFCAB1	0	1	1	0	0	0.000436073	2.00825e-05
chr8:53851626-53854482	0.0196093	0.0092682	0.0021721	2856	0	NPBWR1	0	1	1	0	0	1.77755e-05	2.15346e-29
chr8:57232025-57233415	0.0260103	0.0086206	0.0081019	1390	0	SDR16C5	0	1	1	1	1	9.8425e-07	8.57331e-08
chr8:95131744-95132792	0.0172285	0.007603	0.0004643	1048	0	CDH17	88023	1	1	1	1	0.00449171	0
chr9:100684117-100685303	0.044219	0.0216797	0.0180412	1186	0	C9orf156	0	1	1	0	1	0.000115193	3.91114e-07
chr9:133884074-133884994	0.0159883	0.0075333	0.0005139	920	0	LAMC3	0	1	1	0	0	0.0277295	0
chr9:141044519-141045136	0.0210737	0.0082575	0.0038864	617	0	TUBBP5	0	1	1	0	0	0.00624491	1.64383e-06
chr9:33001685-33002199	0.0308624	0.0143167	0.0152439	514	0	APTX	46	1	1	0	0	0.006494	0.0174237
chr9:469574-470812	0.0238079	0.0035593	0.0006665	1238	0	KANK1	33890	1	1	1	1	1.71663e-13	8.41635e-29
chr9:68726041-68726631	0.024816	0.0056239	0	590	0	LOC100132352	0	1	1	0	0	2.93491e-05	0
chr9:91925112-91926002	0.0452631	0.019055	0.0073764	890	0	CKS2	110	1	1	0	0	3.24761e-05	2.70096e-15
chr9:96328949-96329848	0.0288922	0.0140036	0.0021849	899	0	PHF2	9060	1	1	0	1	0.00472991	7.66001e-18
chr9:99774900-99776336	0.0165763	0.0061168	0.0034829	1436	0	HIATL2	0	1	1	1	1	0.000265926	2.40833e-08
