# Supplementary material for: Human-Specific Histone Methylation Signatures at Transcription Start Sites in Prefrontal Neurons
Source: PLoS Biol. 2012 Nov 20;10(11):e1001427. doi: 10.1371/journal.pbio.1001427 (PMC3502543; doi:10.1371/journal.pbio.1001427)
Supplement: Table S4 — List of 885 H3K4me3 peaks with human-specific gain, with at least 1.5-fold higher tag density in nine adult humans as compared to the three macaques and four chimpanzees. (XLSX) [file pbio.1001427.s007.xlsx]

## Sheet: ST4
Supplementary Table 4 (Shulha et al.) 885 H3K4me3 peaks withhuman-specific enrichment (1.5x) in PFC neurons in 9 adult humans (compared to 4 chimpanzees and 3 macaques)
Coordinates(HG19)	PositionOfTSS	NearestTSS	DistanceToTSS
chrX:9877406-9878305	9935397	LOC100288814	57092
chrX:46988610-46989687	47004095	NDUFB11	14408
chrX:48432763-48434133	48432835	RBM3	0
chrX:101801601-101802534	101804892	NXF4	2358
chrX:103172619-103174345	103217199	TMSB15B	42854
chrX:103216739-103218206	103217199	TMSB15B	0
chrX:152109329-152110977	152110214	ZNF185	0
chr1:713142-714846	714068	LOC100288069	0
chr1:1050981-1052873	1051736	C1orf159	0
chr1:1092848-1093842	1102483	MIR200B	8641
chr1:1141089-1142155	1142089	TNFRSF18	0
chr1:1405991-1407401	1407163	ATAD3B	0
chr1:1590239-1590790	1568158	MMP23A	22081
chr1:1623726-1624504	1624243	SLC35E2B	0
chr1:1677000-1678012	1677438	SLC35E2	0
chr1:1913704-1915119	1935276	KIAA1751	20157
chr1:2120664-2122551	2125024	LOC100128003	2473
chr1:2130464-2131353	2126214	C1orf86	4250
chr1:2477708-2479332	2484284	LOC115110	4952
chr1:3341263-3341808	3371146	ARHGEF16	29338
chr1:3815863-3818148	3816857	C1orf174	0
chr1:6444941-6446473	6445883	ACOT7	0
chr1:8020953-8022535	8021713	PARK7	0
chr1:10489921-10491742	10490803	APITD1-CORT	0
chr1:10698070-10699198	10856707	CASZ1	157509
chr1:11158774-11160542	11159938	EXOSC10	0
chr1:15850178-15852475	15851285	CASP9	0
chr1:15929012-15930621	15943952	DDI2	13331
chr1:16938366-16940686	16939982	NBPF1	0
chr1:16970094-16971875	16972068	MST1P2	193
chr1:17019350-17020723	17007749	MIR3675	11601
chr1:17215230-17216430	17185516	MIR3675	29714
chr1:17221756-17222462	17248444	CROCC	25982
chr1:17230946-17231804	17248444	CROCC	16640
chr1:17239710-17241957	17248444	CROCC	6487
chr1:17287026-17288409	17307173	MFAP2	18764
chr1:20511942-20514172	20512577	UBXN10	0
chr1:21762834-21764135	21766630	NBPF3	2495
chr1:21766139-21767765	21766630	NBPF3	0
chr1:24968845-24969587	24969593	SRRM1	6
chr1:26605728-26607587	26606212	SH3BGRL3	0
chr1:28240247-28241275	28241236	RPA2	0
chr1:28654813-28656555	28655512	MED18	0
chr1:28831781-28834292	28832454	RCC1	0
chr1:31654342-31655585	31712734	NKAIN1	57149
chr1:38411180-38412938	38412729	INPP5B	0
chr1:45451125-45452842	45452361	EIF2B3	0
chr1:54302950-54304427	54304225	TMEM48	0
chr1:67217570-67218999	67218139	TCTEX1D1	0
chr1:67772793-67774462	67773046	IL12RB2	0
chr1:78511193-78512506	78511588	GIPC2	0
chr1:89457826-89459708	89458643	CCBL2	0
chr1:109203478-109204599	109203744	C1orf59	0
chr1:110281979-110283632	110283660	GSTM3	28
chr1:111025244-111026444	111023387	CYMP	1857
chr1:115124392-115125120	115124265	BCAS2	127
chr1:120904548-120905426	120906033	HIST2H2BA	607
chr1:120924832-120925726	120935944	FCGR1B	10218
chr1:121137527-121139304	121260909	EMBP1	121605
chr1:121260353-121262077	121260909	EMBP1	0
chr1:121484074-121485486	121260909	EMBP1	223165
chr1:143742993-143744661	143744587	LOC100286793	0
chr1:144520514-144521682	144521969	LOC728875	287
chr1:144533116-144534589	144521969	LOC728875	11147
chr1:144593529-144594770	144612727	C1orf152	17957
chr1:144927117-144933271	144932032	PDE4DIP	0
chr1:145037773-145040692	145039992	PDE4DIP	0
chr1:147717395-147719595	147624469	NBPF11	92926
chr1:147805957-147807733	147931980	FLJ39739	124247
chr1:147999796-148001084	148025848	NBPF14	24764
chr1:148176130-148176890	148202536	PPIAL4F	25646
chr1:148247337-148248401	148202536	PPIAL4F	44801
chr1:148555602-148557151	148558187	NBPF15	1036
chr1:148853730-148854918	148806014	PPIAL4D	47716
chr1:148864355-148864942	148806014	PPIAL4D	58341
chr1:148901577-148902628	148928285	LOC645166	25657
chr1:148927714-148929986	148928285	LOC645166	0
chr1:149222967-149225617	149279475	LOC388692	53858
chr1:149400052-149400612	149399229	HIST2H2BF	823
chr1:149605399-149606173	149576452	LOC728855	28947
chr1:149764074-149765747	149754249	FCGR1A	9825
chr1:153761777-153763260	153747767	SLC27A3	14010
chr1:155042494-155044138	155036212	EFNA4	6282
chr1:155212823-155215195	155214653	GBA	0
chr1:161500307-161501508	161494035	HSPA6	6272
chr1:165567090-165568260	165551341	LOC400794	15749
chr1:166853061-166853940	166845654	TADA1	7407
chr1:166889397-166890866	166845654	TADA1	43743
chr1:167090344-167091243	167064086	DUSP27	26258
chr1:169861710-169864006	169863076	SCYL3	0
chr1:184632506-184634209	184724041	EDEM3	89832
chr1:195732072-195733264	196577499	KCNT2	844235
chr1:201923746-201925541	201924618	TIMM17A	0
chr1:203830157-203831526	203830739	SNRPE	0
chr1:207924546-207926574	207925382	CD46	0
chr1:212872175-212874765	212873327	BATF3	0
chr1:224528412-224529069	224517872	NVL	10540
chr1:228602594-228605134	228604583	TRIM17	0
chr1:230333410-230334620	230202955	GALNT2	130455
chr1:234492291-234493048	234509428	C1orf31	16380
chr1:236916815-236918054	236958580	MTR	40526
chr1:241586653-241588463	241520478	RGS7	66175
chr1:243645689-243647285	243419306	SDCCAG8	226383
chr1:249156709-249158135	249153315	ZNF692	3394
chr2:3306796-3307522	3381653	TSSC1	74131
chr2:3698958-3700054	3705785	ALLC	5731
chr2:11270712-11274679	11273178	C2orf50	0
chr2:24625422-24626023	24583397	ITSN2	42025
chr2:40004966-40006901	40006416	THUMPD2	0
chr2:42068027-42068995	42104694	LOC388942	35699
chr2:55450397-55451102	55459038	RPS27A	7936
chr2:61371595-61373135	61372110	LOC339803	0
chr2:69533395-69534742	69614382	GFPT1	79640
chr2:70129117-70130491	70121089	SNRNP27	8028
chr2:70520182-70521675	70520869	SNRPG	0
chr2:71227918-71228535	71222001	TEX261	5917
chr2:84742898-84744056	84743578	DNAH6	0
chr2:85645254-85646634	85637676	CAPG	7578
chr2:85821837-85823982	85822836	RNF181	0
chr2:86947066-86948970	86947413	RMND5A	0
chr2:87301988-87303795	87303536	LOC285074	0
chr2:91846979-91848561	91847975	LOC654342	0
chr2:95825428-95826282	95825263	ZNF514	165
chr2:95962017-95966126	95963071	KCNIP3	0
chr2:97577431-97579761	97563870	FAM178B	13561
chr2:98205576-98206422	98206428	ANKRD36B	6
chr2:105653701-105655662	105654482	MRPS9	0
chr2:109335437-109336854	109335936	RANBP2	0
chr2:112895443-112897132	112895961	FBLN7	0
chr2:113189757-113191065	113191107	RGPD5	42
chr2:113914465-113915745	113931559	PSD4	15814
chr2:113956066-113957265	113931559	PSD4	24507
chr2:113992647-113993829	113993845	LOC654433	16
chr2:114340947-114341823	114341229	WASH2P	0
chr2:114360600-114361334	114361294	DDX11L2	0
chr2:114361404-114362081	114361294	DDX11L2	110
chr2:115419318-115420562	115219179	DPP10	200139
chr2:115917973-115921658	115919683	DPP10	0
chr2:120123225-120125738	120124828	DBI	0
chr2:122493364-122495292	122494503	MKI67IP	0
chr2:128990216-128991423	129076171	HS6ST1	84748
chr2:130737007-130737743	130737234	RAB6C	0
chr2:131185182-131185775	131113579	PTPN18	71603
chr2:132430256-132431844	132480063	C2orf27A	48219
chr2:132767142-132768339	132919525	ANKRD30BL	151186
chr2:132794814-132796638	132919525	ANKRD30BL	122887
chr2:133013929-133016099	133015542	ANKRD30BL	0
chr2:179387706-179388980	179345198	PLEKHA3	42508
chr2:180870417-180872239	180871780	CWC22	0
chr2:189155855-189159211	189157389	GULP1	0
chr2:217362624-217364901	217363519	RPL37A	0
chr2:218721660-218723854	218808796	TNS1	84942
chr2:224701363-224702877	224702319	AP1S3	0
chr2:232548992-232552296	232573234	PTMA	20938
chr2:237993623-237995268	237994083	COPS8	0
chr2:240230139-240231354	240227156	MIR4269	2983
chr2:242255277-242256646	242255280	2012-09-02	0
chr3:237039-241240	238649	CHL1	0
chr3:2139198-2142474	2142246	CNTN4	0
chr3:3840085-3844449	3841120	LRRN1	0
chr3:10050214-10050955	10052779	LOC401052	1824
chr3:10052027-10053315	10052779	LOC401052	0
chr3:11608907-11610615	11610398	VGLL4	0
chr3:27673956-27675021	27763785	EOMES	88764
chr3:33482241-33483245	33481897	UBP1	344
chr3:38035177-38036520	38035077	VILL	100
chr3:40493982-40495449	40498800	RPL14	3351
chr3:42977494-42978553	42947657	ZNF662	29837
chr3:44753807-44755026	44754134	ZNF502	0
chr3:51976138-51977344	51976360	PARP3	0
chr3:53914755-53916599	53916229	ACTR8	0
chr3:75483375-75485741	75484266	FAM86DP	0
chr3:75628239-75629650	75679913	MIR1324	50263
chr3:75667655-75669388	75679913	MIR1324	10525
chr3:75690181-75691303	75679913	MIR1324	10268
chr3:75707196-75708317	75713486	FRG2C	5169
chr3:75833679-75835017	75834255	ZNF717	0
chr3:87137732-87139475	87040257	VGLL3	97475
chr3:99594330-99595554	99595046	FILIP1L	0
chr3:124838585-124840402	124774802	HEG1	63783
chr3:125485190-125486978	125509395	MIR548I1	22417
chr3:125633806-125636210	125635443	LOC100125556	0
chr3:127175238-127177127	127299280	TPRA1	122153
chr3:127633801-127634897	127641901	KBTBD12	7004
chr3:128399002-128400557	128369719	RPN1	29283
chr3:128745611-128746646	128720471	CCDC48	25140
chr3:131245518-131246358	131221860	MRPL3	23658
chr3:132441535-132442483	132441276	NPHP3	259
chr3:133392734-133394075	133380737	TOPBP1	11997
chr3:182833561-182834602	182817365	MCCC1	16196
chr3:186541922-186545904	186560462	ADIPOQ	14558
chr3:192958275-192959613	192958917	HRASLS	0
chr3:195716974-195717816	195717150	SDHAP1	0
chr3:196013680-196015389	196014584	PCYT1A	0
chr3:196358604-196360179	196366655	LRRC33	6476
chr3:196729201-196731407	196756686	MFI2	25279
chr3:197182853-197184029	197282858	BDH1	98829
chr3:197236547-197237230	197282858	BDH1	45628
chr3:197354513-197355408	197354752	LOC220729	0
chr3:197391364-197392097	197401447	MIR922	9350
chr4:205957-207824	206388	ZNF876P	0
chr4:1201492-1202821	1202750	LOC100130872	0
chr4:3414839-3417016	3443725	HGFAC	26709
chr4:3956428-3958460	3957148	LOC348926	0
chr4:4108597-4109449	4228621	OTOP1	119172
chr4:6246830-6248356	6271576	WFS1	23220
chr4:8429028-8430813	8442452	ACOX3	11639
chr4:9153534-9155691	9217130	USP17	61439
chr4:9533788-9534958	9557937	MIR548I2	22979
chr4:11427311-11431635	11430537	HS3ST1	0
chr4:74903879-74905039	74904490	CXCL3	0
chr4:77171907-77173805	77172852	FAM47E	0
chr4:81104395-81107375	81106423	PRDM8	0
chr4:88342999-88344652	88343734	NUDT9	0
chr4:89443629-89445864	89444955	PIGY	0
chr4:95678566-95680391	95679127	BMPR1B	0
chr4:119186263-119187313	119199916	SNHG8	12603
chr4:119512472-119513691	119437494	CEP170P1	74978
chr4:119809614-119810943	119809995	SYNPO2	0
chr4:119811405-119812458	119809995	SYNPO2	1410
chr4:120375290-120375841	120375937	LOC645513	96
chr4:140200435-140201722	140201492	C4orf49	0
chr4:165877692-165879725	165878099	C4orf39	0
chr4:187111556-187114097	187112673	CYP4V2	0
chr5:320547-322781	304290	AHRR	16257
chr5:610851-613200	612404	CEP72	0
chr5:691578-694611	693510	TPPP	0
chr5:783137-785979	851101	ZDHHC11	65122
chr5:1245638-1246725	1225469	SLC6A18	20169
chr5:1344020-1346363	1345002	CLPTM1L	0
chr5:1378866-1380877	1345002	CLPTM1L	33864
chr5:1593955-1595233	1594646	SDHAP3	0
chr5:1633520-1634771	1634120	LOC728613	0
chr5:1930429-1932210	1882880	IRX4	47549
chr5:6582576-6584140	6583409	LOC255167	0
chr5:7849656-7851834	7851264	C5orf49	0
chr5:21459423-21459923	21459588	GUSBP1	0
chr5:28927411-28928657	28926976	LOC729862	435
chr5:34838584-34839997	34839268	TTC23L	0
chr5:37378740-37379940	37379411	WDR70	0
chr5:43514306-43516000	43515273	C5orf34	0
chr5:54526895-54530233	54529508	CCNO	0
chr5:69696868-69697559	69711196	GTF2H2B	13637
chr5:81267038-81268657	81267843	ATG10	0
chr5:95170422-95171022	95158577	GLRX	11845
chr5:114937265-114938620	114938176	TICAM2	0
chr5:126852801-126854427	126853308	PRRC1	0
chr5:133303174-133304815	133304406	C5orf15	0
chr5:139736524-139737840	139739786	SLC4A9	1946
chr5:139742787-139743588	139739786	SLC4A9	3001
chr5:146762148-146763126	146833260	DPYSL3	70134
chr5:150050830-150052553	150040403	MYOZ3	10427
chr5:157097777-157099290	157098560	C5orf52	0
chr5:167002251-167003344	166711842	ODZ2	290409
chr5:172386095-172387536	172386438	RPL26L1	0
chr5:173399641-173401308	173416161	C5orf47	14853
chr5:175488077-175488670	175511908	FAM153B	23238
chr5:175559756-175560866	175511908	FAM153B	47848
chr5:176219122-176220634	176237559	UNC5A	16925
chr5:176432424-176434491	176433780	UIMC1	0
chr5:177365962-177366808	177423243	PROP1	56435
chr5:177433628-177434781	177435688	FAM153C	907
chr5:177658144-177660379	177659803	AGXT2L2	0
chr5:178003371-178004698	178017556	COL23A1	12858
chr5:179085438-179086178	179072047	C5orf60	13391
chr5:179740600-179741528	179719071	MAPK9	21529
chr5:180236305-180238361	180236817	MGAT1	0
chr5:180257101-180259600	180256958	LOC729678	143
chr5:180586923-180587796	180581942	OR2V2	4981
chr5:180610872-180611923	180627930	TRIM7	16007
chr6:710457-711765	693109	EXOC2	17348
chr6:2875176-2876856	2876744	MGC39372	0
chr6:2901008-2903961	2903545	SERPINB9	0
chr6:2988121-2991390	2988200	DKFZP686I15217	0
chr6:7261200-7262380	7313541	SSR1	51161
chr6:10693974-10696102	10695187	PAK1IP1	0
chr6:13327776-13329314	13328787	TBC1D7	0
chr6:13859946-13860976	13814789	CCDC90A	45157
chr6:17016003-17016802	17102488	FLJ23152	85686
chr6:26215422-26216937	26216872	HIST1H2BG	0
chr6:26383192-26384192	26383438	BTN2A2	0
chr6:26458069-26459168	26458152	BTN2A1	0
chr6:27064423-27065051	27100575	HIST1H2BJ	35524
chr6:27729737-27730779	27775709	HIST1H2BL	44930
chr6:27792122-27793033	27791902	HIST1H4J	220
chr6:28072230-28073296	28058928	ZSCAN12P1	13302
chr6:28350830-28351667	28367544	ZSCAN12	15877
chr6:28615958-28617236	28555112	SCAND3	60846
chr6:29759421-29761074	29760850	HCG4	0
chr6:31164621-31166849	31165536	HCG27	0
chr6:31587269-31588353	31588449	PRRC2A	96
chr6:31744018-31745323	31745108	C6orf27	0
chr6:31785139-31787204	31783290	HSPA1A	1849
chr6:31789879-31790570	31795511	HSPA1B	4941
chr6:31831149-31832333	31830709	NEU1	440
chr6:32222313-32223694	32191844	NOTCH4	30469
chr6:33048004-33049770	33043759	HLA-DPB1	4245
chr6:42015606-42016975	42016610	CCND3	0
chr6:42671733-42672912	42690358	PRPH2	17446
chr6:44213244-44217247	44214848	HSP90AB1	0
chr6:45344659-45346499	45345575	SUPT3H	0
chr6:46137673-46139354	46138717	ENPP5	0
chr6:52528704-52529981	52529198	LOC730101	0
chr6:96024808-96026523	96025412	MANEA	0
chr6:112574542-112576098	112575828	LAMA4	0
chr6:121654998-121656458	121655644	C6orf170	0
chr6:125621979-125623667	125623282	HDDC2	0
chr6:150246517-150247538	150244214	RAET1G	2303
chr6:150262308-150264094	150263135	ULBP2	0
chr6:151814524-151816291	151815174	C6orf97	0
chr6:157556494-157558268	157745253	C6orf35	186985
chr6:159125220-159125816	159071045	SYTL3	54175
chr6:160940974-160942101	160932156	LPAL2	8818
chr6:166795108-166797662	166796486	BRP44L	0
chr6:168435721-168436938	168418552	KIF25	17169
chr6:170054372-170055624	170102159	WDR27	46535
chr6:170892926-170894577	170893780	PDCD2	0
chr7:148819-150600	192968	FAM20C	42368
chr7:1013725-1015813	1015235	COX19	0
chr7:1199354-1200960	1199855	ZFAND2A	0
chr7:3340718-3341278	3341079	SDK1	0
chr7:5862138-5864360	5862790	ZNF815	0
chr7:6120384-6121669	6098860	EIF2AK1	21524
chr7:6768599-6770332	6774935	PMS2CL	4603
chr7:23719397-23721045	23719748	C7orf46	0
chr7:24796077-24797929	24797083	DFNA5	0
chr7:32800844-32802164	32797897	LOC401321	2947
chr7:35224581-35226978	35293711	TBX20	66733
chr7:42896054-42897183	42951689	C7orf25	54506
chr7:42927325-42929111	42951689	C7orf25	22578
chr7:51538786-51539980	51384515	COBL	154271
chr7:52155763-52156702	51384515	COBL	771248
chr7:54731511-54732706	54826939	SEC61G	94233
chr7:56355009-56356019	56516068	LOC650226	160049
chr7:61968877-61969625	62764434	LOC643955	794809
chr7:63360124-63362388	63505820	ZNF727	143432
chr7:63385408-63387755	63505820	ZNF727	118065
chr7:63505716-63507197	63505820	ZNF727	0
chr7:64029628-64030974	64023505	ZNF680	6123
chr7:64254672-64255625	64254770	ZNF138	0
chr7:64466318-64467306	64467124	ERV3	0
chr7:64973581-64975198	64838767	ZNF92	134814
chr7:65215114-65217492	65216091	CCT6P1	0
chr7:65235030-65236285	65220512	SNORA22	14518
chr7:65878122-65879265	65865395	NCRNA00174	12727
chr7:65957734-65959546	66043498	LOC493754	83952
chr7:66309962-66310599	66309813	LOC729156	149
chr7:73442443-73443931	73442426	ELN	17
chr7:75114596-75115938	75115568	POM121C	0
chr7:75931562-75933871	75931874	HSPB1	0
chr7:76178278-76179601	76178657	LOC100133091	0
chr7:89747574-89749920	89748713	DPY19L2P4	0
chr7:89783302-89784325	89783688	STEAP1	0
chr7:102152999-102153735	102119381	POLR2J	33618
chr7:117823176-117825076	117824085	NAA38	0
chr7:128170175-128172673	128116782	METTL2B	53393
chr7:130125789-130127076	130126045	MEST	0
chr7:138348519-138349717	138348969	SVOPL	0
chr7:148981852-148983337	148982371	LOC155060	0
chr7:149744319-149745226	149570951	LOC401431	173368
chr7:151722159-151724039	151722777	GALNT11	0
chr7:152160854-152162577	152161208	LOC100128822	0
chr7:152621885-152623431	152456850	ACTR3B	165035
chr7:157360818-157362223	157367114	MIR153-2	4891
chr7:158655984-158657312	158649268	WDR60	6716
chr7:158936422-158937687	158937649	VIPR2	0
chr8:356042-357925	356807	FBXO25	0
chr8:623229-624005	681226	ERICH1	57221
chr8:637182-638728	681226	ERICH1	42498
chr8:1971082-1973814	1993157	MYOM2	19343
chr8:2584447-2586224	1993157	MYOM2	591290
chr8:8084780-8085309	8086091	FLJ10661	782
chr8:8085416-8086861	8086091	FLJ10661	0
chr8:11626433-11628703	11627171	NEIL2	0
chr8:11659387-11662888	11660189	FDFT1	0
chr8:11759645-11760700	11725646	CTSB	33999
chr8:11871882-11872731	11853760	DEFB134	18122
chr8:12522238-12523256	12584745	MIR3926-2	61489
chr8:17020288-17020958	17013835	ZDHHC2	6453
chr8:20985845-20986682	20831496	LOC286114	154349
chr8:22925892-22926993	22926700	TNFRSF10B	0
chr8:57231900-57233415	57233241	SDR16C5	0
chr8:95131744-95132878	95220815	CDH17	87937
chr8:143761990-143763958	143761873	PSCA	117
chr8:144363008-144363998	144373558	ZNF696	9560
chr8:144659306-144661067	144660513	NAPRT1	0
chr8:144698653-144700914	144699732	TSTA3	0
chr8:145287953-145288898	145321516	SCXA	32618
chr8:145743327-145744424	145743362	LRRC14	0
chr8:146016163-146019397	146017729	RPL8	0
chr8:146276465-146277637	146277823	C8orf33	186
chr9:469570-470821	504702	KANK1	33881
chr9:706646-707556	706895	KANK1	0
chr9:33043653-33044975	33025208	DNAJA1	18445
chr9:33166228-33168174	33167356	B4GALT1	0
chr9:33676413-33677736	33677418	PTENP1	0
chr9:34329477-34330449	34329503	NUDT2	0
chr9:41954369-41955278	41955076	MGC21881	0
chr9:43133742-43134308	43133544	ANKRD20A2	198
chr9:43134612-43135323	43133544	ANKRD20A2	1068
chr9:45355877-45356477	44990235	FAM27C	365642
chr9:45356685-45357353	44990235	FAM27C	366450
chr9:45440972-45442500	45727028	FAM27A	284528
chr9:66454592-66458828	66494268	LOC442421	35440
chr9:66493003-66494604	66494268	LOC442421	0
chr9:66520232-66520875	66494268	LOC442421	25964
chr9:67339117-67340161	67289492	AQP7P1	49625
chr9:67340494-67341207	67289492	AQP7P1	51002
chr9:68412364-68414796	68454375	LOC642236	39579
chr9:69065079-69065660	69147854	PGM5P2	82194
chr9:69785857-69786849	69651360	LOC100133920	134497
chr9:70402943-70403474	70429731	FOXD4L4	26257
chr9:70489965-70490528	70490177	CBWD3	0
chr9:80045786-80046842	80263232	GNA14	216390
chr9:95569272-95572556	95571892	ANKRD19	0
chr9:96107767-96109228	96108696	C9orf129	0
chr9:96328937-96329848	96338908	PHF2	9060
chr9:99539329-99540897	99540328	ZNF510	0
chr9:99775318-99776411	99775862	HIATL2	0
chr9:99982971-99985231	100000707	LOC100499484	15476
chr9:99999424-100001571	100000707	LOC100499484	0
chr9:100683907-100685473	100684852	C9orf156	0
chr9:100853470-100855078	100881480	TRIM14	26402
chr9:106855165-106857384	106856830	SMC2	0
chr9:115652194-115653745	115653193	SLC46A2	0
chr9:115817881-115819473	115818996	ZFP37	0
chr9:117148470-117150834	117156685	AKNA	5851
chr9:127622975-127625434	127624240	RPL35	0
chr9:130677491-130679844	130679305	ST6GALNAC4	0
chr9:134000260-134000911	134000980	NUP214	69
chr9:136018570-136020383	136024588	RALGDS	4205
chr9:136223388-136224772	136223420	SURF2	0
chr9:137030006-137031063	137029686	RNU6ATAC	320
chr9:137298300-137300320	137218315	RXRA	79985
chr9:139620939-139624053	139622636	SNHG7	0
chr9:139843702-139845446	139846767	LCN12	1321
chr9:139879188-139880855	139877444	LCNL1	1744
chr10:830286-831335	735608	DIP2C	94678
chr10:1033264-1035511	1034348	GTPBP4	0
chr10:4867817-4869301	4868401	AKR1E2	0
chr10:6620985-6622998	6622238	PRKCQ	0
chr10:14918713-14922325	14920898	SUV39H2	0
chr10:18916235-18917041	18940550	NSUN6	23509
chr10:38691074-38692785	38691780	SEPT7L	0
chr10:42395831-42396405	42863493	LOC441666	467088
chr10:42862579-42863598	42863493	LOC441666	0
chr10:42970594-42972165	42970938	LOC84856	0
chr10:43950207-43951846	43932573	ZNF487P	17634
chr10:45373853-45375491	45406763	TMEM72	31272
chr10:46222045-46223469	46222647	FAM21C	0
chr10:46951196-46952406	46970601	SYT15	18195
chr10:46970046-46971596	46970601	SYT15	0
chr10:51827054-51828401	51827683	FAM21A	0
chr10:57361543-57362143	57358749	MTRNR2L5	2794
chr10:72237871-72239375	72238563	KIAA1274	0
chr10:81741176-81742573	81708861	SFTPD	32315
chr10:86300061-86301223	86088409	FAM190B	211652
chr10:99337858-99338561	99344101	HOGA1	5540
chr10:103329155-103331459	103348027	POLL	16568
chr10:106034308-106035771	106034886	GSTO2	0
chr10:109673362-109675634	108924292	SORCS1	749070
chr10:111216150-111217264	111683311	XPNPEP1	466047
chr10:116063272-116066034	115999017	VWA2	64255
chr10:124638362-124640088	124639157	FAM24B	0
chr10:126105852-126108204	126107545	OAT	0
chr10:127407156-127409407	127408083	C10orf137	0
chr10:129797369-129800937	129845812	PTPRE	44875
chr10:129815808-129817146	129845812	PTPRE	28666
chr10:134796691-134797781	134756089	C10orf93	40602
chr10:135147998-135150946	135150475	CALY	0
chr10:135191430-135192620	135192740	PAOX	120
chr10:135378152-135379144	135379138	SYCE1	0
chr11:396487-397537	394216	PKP3	2271
chr11:858001-860588	844445	TSPAN4	13556
chr11:1283060-1284470	1244294	MUC5B	38766
chr11:1330955-1331851	1330937	LOC255512	18
chr11:1430105-1433281	1411128	BRSK2	18977
chr11:1714550-1715803	1718424	KRTAP5-6	2621
chr11:3180648-3182957	3186582	OSBPL5	3625
chr11:3443264-3445094	3402190	LOC650368	41074
chr11:4115027-4117155	4115923	RRM1	0
chr11:8008762-8009912	8008866	EIF3F	0
chr11:8709896-8711051	8706985	SNORA45	2911
chr11:34126485-34128468	34127110	NAT10	0
chr11:34459800-34461323	34460471	CAT	0
chr11:35546658-35547994	35547176	PAMR1	0
chr11:45376819-45378168	45307884	SYT13	68935
chr11:49579612-49581538	49580079	LOC440040	0
chr11:49582265-49584145	49580079	LOC440040	2186
chr11:55640026-55641061	55650772	SPRYD5	9711
chr11:59304816-59305488	59282385	OR4D9	22431
chr11:60690935-60693856	60691912	TMEM132A	0
chr11:62211656-62212687	62186506	SCGB1A1	25150
chr11:64140535-64141349	64136073	MIR1237	4462
chr11:66406098-66407255	66406087	RBM4	11
chr11:66444481-66446276	66445275	RBM4B	0
chr11:67572283-67574212	67572807	LOC645332	0
chr11:71497231-71499097	71498556	FAM86C	0
chr11:71524359-71525047	71544245	DEFB108B	19198
chr11:72431800-72433789	72433403	ARAP1	0
chr11:75140302-75142684	75141674	KLHL35	0
chr11:75272666-75274410	75273169	SERPINH1	0
chr11:93394211-93395648	93394815	KIAA1731	0
chr11:112096495-112098611	112097087	PTS	0
chr11:115846022-115846957	115630918	LOC283143	215104
chr11:122451487-122452011	122526397	UBASH3B	74386
chr11:122753064-122754511	122753472	C11orf63	0
chr11:122929631-122934473	122932844	HSPA8	0
chr11:132952879-132953855	132813037	OPCML	139842
chr11:134145015-134147822	134146274	GLB1L3	0
chr12:74591-75135	87983	LOC100288778	12848
chr12:1738629-1740094	1738411	WNT5B	218
chr12:2143886-2145299	2162415	CACNA1C	17116
chr12:2892825-2894521	2904107	FKBP4	9586
chr12:3473893-3475995	3600424	PRMT8	124429
chr12:7013910-7014938	7013896	LRRC23	14
chr12:7260378-7262096	7260903	LOC283314	0
chr12:8542602-8543348	8543348	LOC389634	0
chr12:8548685-8549502	8543348	LOC389634	5337
chr12:9436173-9436710	9436252	LOC642846	0
chr12:10305871-10307038	10324790	OLR1	17752
chr12:10516743-10518283	10542653	KLRK1	24370
chr12:11699844-11700688	11700963	LOC338817	275
chr12:32543730-32544244	32655040	FGD4	110796
chr12:32551840-32553523	32655040	FGD4	101517
chr12:34175213-34176296	34175215	ALG10	0
chr12:50418548-50419425	50419307	RACGAP1	0
chr12:50505696-50507048	50505899	C12orf62	0
chr12:51156704-51157832	51157788	ATF1	0
chr12:63025344-63026645	62997465	MIRLET7I	27879
chr12:112203937-112206199	112204345	ALDH2	0
chr12:113597200-113599546	113587662	CCDC42B	9538
chr12:119616293-119620076	119616594	HSPB8	0
chr12:121086700-121090005	121088370	CABP1	0
chr12:125472880-125474004	125473667	DHX37	0
chr12:126467361-126469348	126467920	LOC400084	0
chr12:126675005-126677276	126467920	LOC400084	207085
chr12:127630001-127631449	127359236	LOC440117	270765
chr12:132673026-132675259	132690573	GALNT9	15314
chr12:133336856-133339437	133338451	ANKLE2	0
chr12:133484518-133486314	133464204	CHFR	20314
chr13:21900061-21901073	22033508	ZDHHC20	132435
chr13:23488789-23490807	23472320	BASP1P1	16469
chr13:24152583-24154546	24153638	TNFRSF19	0
chr13:25591934-25593231	25542607	TPTE2P1	49327
chr13:25860371-25862294	25861704	MTMR6	0
chr13:27580654-27581743	27746033	USP12	164290
chr13:31377023-31378307	31309668	ALOX5AP	67355
chr13:31627121-31631055	31736117	HSPH1	105062
chr13:36919028-36921215	36920934	SPG20	0
chr13:44715399-44716265	44596470	NCRNA00284	118929
chr13:44716403-44717158	44596470	NCRNA00284	119933
chr13:50264598-50266217	50265623	EBPL	0
chr13:51795844-51797956	51796506	FAM124A	0
chr13:53173684-53174885	53191604	HNRNPA1L2	16719
chr13:105791965-105792777	106118215	DAOA	325438
chr13:108866315-108868316	108867882	LIG4	0
chr13:111526546-111527271	111522655	C13orf29	3891
chr13:112547147-112548911	112721912	SOX1	173001
chr13:113597278-113598620	113622756	MCF2L	24136
chr13:114461592-114462853	114462215	FAM70B	0
chr13:114865401-114866220	114898095	RASA3	31875
chr14:20937065-20938653	20937537	PNP	0
chr14:21659871-21660707	21624184	OR5AU1	35687
chr14:24422197-24423777	24423392	C14orf167	0
chr14:24505328-24506200	24505709	DHRS4L1	0
chr14:24640537-24642649	24641233	REC8	0
chr14:31925892-31926908	31926680	C14orf126	0
chr14:35449951-35453323	35452103	SRP54	0
chr14:50329471-50330613	50319539	SDCCAG1	9932
chr14:64804456-64806159	64805268	ESR2	0
chr14:71678963-71680824	71865053	SNORD56B	184229
chr14:74100172-74101658	74111577	DNAL1	9919
chr14:81635956-81637081	81669178	SNORA79	32097
chr14:92302035-92303423	92302849	TC2N	0
chr14:93697127-93698626	93673459	C14orf142	23668
chr14:100196273-100197371	100150754	CYP46A1	45519
chr14:102551650-102554667	102553512	HSP90AA1	0
chr14:104928004-104928865	105046055	C14orf180	117190
chr15:23207695-23208895	23208357	WHAMML1	0
chr15:29076905-29078498	29034979	LOC646278	41926
chr15:31507428-31509324	31619082	KLF13	109758
chr15:33009416-33011859	33010204	GREM1	0
chr15:34873781-34877120	34875771	GOLGA8B	0
chr15:40074187-40076295	40075039	FSIP1	0
chr15:68520783-68522954	68522080	CLN6	0
chr15:76029500-76031946	76032502	DNM1P35	556
chr15:85523317-85526246	85525204	PDE8A	0
chr15:86162161-86164774	86220267	AKAP13	55493
chr15:89901547-89902888	89911247	MIR9-3	8359
chr15:91473042-91474114	91473409	UNC45A	0
chr15:91497925-91498913	91498105	RCCD1	0
chr15:93276873-93277905	93338713	ASB9P1	60808
chr15:98195704-98196617	98417659	LOC91948	221042
chr15:99640318-99641042	99645285	SYNM	4243
chr15:100466120-100466732	100347132	C15orf51	118988
chr15:101457787-101460773	101459459	LRRK1	0
chr15:101513097-101514505	101459459	LRRK1	53638
chr15:101548348-101548899	101459459	LRRK1	88889
chr15:102191265-102193569	102192594	TM2D3	0
chr16:204246-205076	202853	HBZ	1393
chr16:430610-432040	431950	TMEM8A	0
chr16:432075-433035	432240	LOC100134368	0
chr16:450739-451803	451857	DECR2	54
chr16:756020-757527	755825	FBXL16	195
chr16:837089-838410	838383	RPUSD1	0
chr16:856873-858992	855442	PRR25	1431
chr16:2202725-2205543	2205106	SNORD60	0
chr16:2653085-2654442	2653384	LOC652276	0
chr16:2722653-2724019	2732494	KCTD5	8475
chr16:2765200-2766316	2770552	PRSS27	4236
chr16:2827260-2828698	2827297	TCEB2	0
chr16:2917767-2918723	2908171	PRSS22	9596
chr16:2953929-2955570	2961979	FLYWCH1	6409
chr16:3238128-3239662	3254246	OR1F1	14584
chr16:3313548-3315163	3313767	FLJ39639	0
chr16:5007303-5011117	5008317	SEC14L5	0
chr16:5147292-5148400	5147789	FAM86A	0
chr16:5148479-5149107	5147789	FAM86A	690
chr16:11012025-11012775	11036257	DEXI	23482
chr16:15068325-15070156	15068832	PDXDC1	0
chr16:15247605-15248280	15248859	MIR3180-4	579
chr16:15248376-15249321	15248859	MIR3180-4	0
chr16:19728151-19730747	19729492	C16orf88	0
chr16:21294649-21295726	21312169	NCRNA00169	16443
chr16:21512656-21514076	21513602	LOC100271836	0
chr16:21529189-21530193	21531765	SLC7A5P2	1572
chr16:22448140-22449226	22449036	RRN3P3	0
chr16:28633812-28635177	28634866	SULT1A1	0
chr16:29605658-29607202	29625038	SLC7A5P1	17836
chr16:30345730-30347368	30346695	LOC595101	0
chr16:30644970-30646508	30662240	PRR14	15732
chr16:31438730-31439932	31439721	COX6A2	0
chr16:46823745-46824589	46865074	C16orf87	40485
chr16:56552557-56554447	56554008	BBS2	0
chr16:56696313-56697426	56691854	MT1F	4459
chr16:57480220-57482284	57481369	CIAPIN1	0
chr16:67866814-67868325	67876212	THAP11	7887
chr16:68389444-68391567	68344876	PRMT7	44568
chr16:68563540-68564965	68573660	ZFP90	8695
chr16:75655970-75657771	75657221	ADAT1	0
chr16:81437117-81437874	81478774	CMIP	40900
chr16:84219481-84220845	84220662	TAF1C	0
chr16:87811160-87811990	87799598	KLHDC4	11562
chr16:88119976-88122627	88003623	BANP	116353
chr16:88122670-88124458	88003623	BANP	119047
chr16:88133628-88135637	88003623	BANP	130005
chr16:88728423-88730766	88729780	MGC23284	0
chr16:89306926-89307511	89284110	ZNF778	22816
chr16:89307621-89308582	89284110	ZNF778	23511
chr16:89313131-89314481	89284110	ZNF778	29021
chr16:89322731-89324489	89284110	ZNF778	38621
chr16:89772392-89773652	89768121	SPATA2L	4271
chr16:89984078-89984892	89984286	MC1R	0
chr16:90014100-90015275	90015182	DEF8	0
chr17:180785-183091	202633	RPH3AL	19542
chr17:260021-261371	260117	C17orf97	0
chr17:654464-656348	655501	GEMIN4	0
chr17:1664866-1667147	1665258	SERPINF1	0
chr17:3438464-3439758	3461289	TRPV3	21531
chr17:4446853-4448771	4458681	MYBBP1A	9910
chr17:5094353-5096101	5095178	ZNF594	0
chr17:6757010-6757897	6756894	ALOX12P2	116
chr17:7919069-7920307	7905987	GUCY2D	13082
chr17:8059976-8060616	8055753	PER1	4223
chr17:16487583-16488233	16472520	ZNF287	15063
chr17:16569887-16571008	16557167	ZNF624	12720
chr17:18056454-18057761	18086866	ALKBH5	29105
chr17:18313906-18315268	18325494	LOC339240	10226
chr17:18528238-18528945	18528930	CCDC144B	0
chr17:18600883-18601986	18585572	ZNF286B	15311
chr17:18684015-18685085	18684581	FAM18B1	0
chr17:20811543-20812419	20799453	CCDC144NL	12090
chr17:21453424-21455050	21454941	C17orf51	0
chr17:21476022-21477868	21454941	C17orf51	21081
chr17:28926778-28928776	28951335	SH3GL1P2	22559
chr17:29058598-29059268	29058723	SUZ12P	0
chr17:30410449-30411251	30367354	SH3GL1P1	43095
chr17:33568976-33571023	33570085	SLFN5	0
chr17:36452924-36453639	36452997	MRPL45	0
chr17:37356370-37357654	37356535	RPL19	0
chr17:41475768-41479309	41476352	ARL4D	0
chr17:43129396-43130066	43128978	DCAKD	418
chr17:43567174-43568962	43568146	PLEKHM1	0
chr17:43660923-43663059	43679748	LOC644172	16689
chr17:45330821-45332234	45331207	ITGB3	0
chr17:62222664-62224666	62223698	SNORA76	0
chr17:62832322-62834270	62833302	PLEKHM1P	0
chr17:62914806-62916426	62914903	LRRC37A3	0
chr17:66097113-66099023	66097695	LOC100499466	0
chr17:66201083-66203383	66194800	LOC440461	6283
chr17:66243164-66245062	66244144	AMZ2	0
chr17:73073116-73074455	73084054	SLC16A5	9599
chr17:75542692-75543586	75471324	2012-09-09	71368
chr17:75883498-75884563	75880169	FLJ45079	3329
chr17:76249877-76251032	76227390	LOC283999	22487
chr17:78233484-78234331	78234666	RNF213	335
chr17:80169816-80171964	80170689	CCDC57	0
chr17:80551069-80552066	80606411	WDR45L	54345
chr18:596926-597713	596997	CLUL1	0
chr18:657317-658511	658340	C18orf56	0
chr18:904209-909756	905296	ADCYAP1	0
chr18:3296728-3297700	3262716	MYL12B	34012
chr18:14178474-14179840	14132489	ZNF519	45985
chr18:14430949-14431595	14498705	CXADRP3	67110
chr18:14747289-14748966	14748238	ANKRD30B	0
chr18:15197153-15198489	15325918	LOC644669	127429
chr18:18518838-18519383	18691812	ROCK1	172429
chr18:28680654-28682726	28682388	DSC2	0
chr18:32819984-32821840	32820993	ZNF397	0
chr18:61603193-61604496	61616587	HMSD	12091
chr18:72162657-72164649	72163499	CNDP2	0
chr18:73627783-73628887	73139589	C18orf62	488194
chr18:74798663-74800334	74844774	MBP	44440
chr18:74842872-74845480	74844774	MBP	0
chr19:488237-490185	496489	MADCAM1	6304
chr19:572458-574082	572536	BSG	0
chr19:574444-576750	572536	BSG	1908
chr19:632209-634674	633568	POLRMT	0
chr19:1093949-1095897	1095391	POLR2E	0
chr19:1131203-1132684	1132273	SBNO2	0
chr19:1169362-1170844	1174282	SBNO2	3438
chr19:1239592-1240406	1241748	ATP5D	1342
chr19:1324602-1325920	1354975	MUM1	29055
chr19:1354180-1356566	1356322	MUM1	0
chr19:1402348-1403336	1401552	GAMT	796
chr19:1811940-1813671	1812270	ATP8B3	0
chr19:2060438-2062628	2051243	MKNK2	9195
chr19:2094399-2096800	2096269	MOBKL2A	0
chr19:3184594-3187452	3185874	NCLN	0
chr19:3989813-3990316	3985461	EEF2	4352
chr19:6736110-6737727	6737633	GPR108	0
chr19:7068994-7070555	7069470	ZNF557	0
chr19:8372088-8374325	8373240	CD320	0
chr19:9434298-9435769	9434927	ZNF559	0
chr19:9730891-9732970	9731916	ZNF561	0
chr19:9895282-9897083	9879410	ZNF846	15872
chr19:9902178-9904348	9879410	ZNF846	22768
chr19:10490365-10492054	10491248	TYK2	0
chr19:11199795-11202042	11200037	LDLR	0
chr19:11247020-11249138	11266484	SPC24	17346
chr19:11784374-11785545	11784812	ZNF833P	0
chr19:11959036-11960649	11976843	ZNF439	16194
chr19:12510858-12512583	12512088	ZNF799	0
chr19:13842060-13843293	13858752	CCDC130	15459
chr19:17535375-17536369	17530911	FAM125A	4464
chr19:17558446-17559812	17559376	TMEM221	0
chr19:18401942-18404543	18392886	MIR3188	9056
chr19:19886301-19888184	19887222	LOC284440	0
chr19:20277805-20278712	20278082	ZNF486	0
chr19:20606129-20607847	20607771	ZNF826P	0
chr19:20747141-20748861	20748626	ZNF737	0
chr19:21182589-21183375	21203425	ZNF430	20050
chr19:22034009-22035164	22018970	ZNF43	15039
chr19:23455618-23457314	23578269	ZNF91	120955
chr19:23945366-23946784	23945815	RPSAP58	0
chr19:24097275-24098262	24097683	ZNF726	0
chr19:28283629-28286605	28284848	LOC148189	0
chr19:29702599-29704601	29704136	UQCRFS1	0
chr19:33461771-33463600	33463147	C19orf40	0
chr19:33666498-33667914	33685598	LRP3	17684
chr19:33667934-33669351	33685598	LRP3	16247
chr19:34849513-34851011	34855644	GPI	4633
chr19:35167528-35169523	35168566	ZNF302	0
chr19:35629829-35632193	35630391	FXYD1	0
chr19:36287643-36289090	36304201	PRODH2	15111
chr19:36347330-36348482	36347809	KIRREL2	0
chr19:36747740-36749479	36705986	ZNF565	41754
chr19:37287512-37289116	37263716	ZNF850	23796
chr19:37498366-37499285	37569381	ZNF420	70096
chr19:37794434-37795765	37825579	HKR1	29814
chr19:37803035-37803715	37825579	HKR1	21864
chr19:39359655-39361201	39368919	RINL	7718
chr19:39997494-39999049	40005752	SELV	6703
chr19:40313988-40315347	40324841	DYRK1B	9494
chr19:41814993-41817108	41816093	CCDC97	0
chr19:42579112-42580096	42580289	ZNF574	193
chr19:44257817-44260241	44259142	C19orf61	0
chr19:44302027-44303491	44306613	LYPD5	3122
chr19:44668601-44670533	44669316	ZNF226	0
chr19:44711307-44712256	44716690	ZNF227	4434
chr19:44860131-44860904	44860856	ZFP112	0
chr19:44904984-44905992	44905777	ZNF285	0
chr19:46579928-46581150	46544274	IGFL4	35654
chr19:47919936-47923415	47922785	MEIS3	0
chr19:49241601-49244331	49243970	RASIP1	0
chr19:49255200-49257007	49258647	FUT1	1640
chr19:49308411-49311506	49314178	BCAT2	2672
chr19:49953850-49955313	49955115	PIH1D1	0
chr19:50304431-50306391	50316567	FUZ	10176
chr19:50372904-50373856	50370822	PNKP	2082
chr19:51016268-51018461	51017142	ASPDH	0
chr19:52799814-52800313	52800425	ZNF480	112
chr19:53038417-53040071	53030908	ZNF808	7509
chr19:53399915-53401729	53394599	ZNF320	5316
chr19:53634966-53636429	53636171	ZNF415	0
chr19:54023504-54025217	54024176	ZNF331	0
chr19:54040437-54043070	54041332	ZNF331	0
chr19:54663664-54665308	54663446	LENG1	218
chr19:54973861-54976635	54974894	LENG9	0
chr19:55517412-55517918	55549632	GP6	31714
chr19:55896728-55899745	55897299	RPL28	0
chr19:55971687-55973179	55973049	ISOC2	0
chr19:56879086-56880812	56879467	ZNF542	0
chr19:57181576-57183904	57184246	ZNF835	342
chr19:57617315-57618666	57631508	USP29	12842
chr19:57998914-57999557	57999078	ZNF419	0
chr19:58360758-58362267	58361268	ZNF587	0
chr19:58399357-58400912	58400442	ZNF814	0
chr19:58789112-58791385	58790317	ZNF8	0
chr19:58836765-58840175	58838384	ZSCAN22	0
chr19:58857897-58859805	58863335	A1BG-AS1	3530
chr19:58950352-58952635	58951589	ZNF132	0
chr19:59065171-59066967	59066486	CHMP2A	0
chr19:59083366-59085563	59084942	MZF1	0
chr20:247165-247995	238376	DEFB132	8789
chr20:290110-291299	278203	ZCCHC3	11907
chr20:326812-329621	327369	NRSN2	0
chr20:361210-363253	361307	TRIB3	0
chr20:708424-709589	749228	C20orf54	39639
chr20:1305197-1307496	1306513	SDCBP2	0
chr20:1756886-1758119	1760392	LOC100289473	2273
chr20:1782968-1784938	1760392	LOC100289473	22576
chr20:3183363-3185549	3185295	DDRGK1	0
chr20:3758052-3760316	3762102	SPEF1	1786
chr20:5092951-5094323	5093733	C20orf30	0
chr20:5484540-5485610	5485242	LOC149837	0
chr20:10015334-10016250	10015696	ANKRD5	0
chr20:10152384-10154609	10199476	SNAP25	44867
chr20:18774106-18775465	18775228	HSPC072	0
chr20:19737894-19740133	19870209	RIN2	130076
chr20:25833536-25835180	25781927	FAM182B	51609
chr20:25848010-25849771	25781927	FAM182B	66083
chr20:25990005-25991057	25990434	LOC100134868	0
chr20:32077047-32077813	32077927	CBFA2T2	114
chr20:32260181-32263158	32262264	NECAB3	0
chr20:34637788-34639292	34638882	LOC647979	0
chr20:43728218-43730133	43729753	KCNS1	0
chr20:44258204-44259508	44258384	WFDC10A	0
chr20:44509766-44510384	44509847	ZSWIM1	0
chr20:48599468-48600266	48599512	SNAI1	0
chr20:57555697-57557358	57556310	TH1L	0
chr20:58146623-58147511	58152563	PHACTR3	5052
chr20:60328479-60330529	60528718	MIR1257	198189
chr20:61732956-61734756	61733671	HAR1B	0
chr20:62587918-62588993	62587800	UCKL1	118
chr20:62958253-62960408	62887047	PCMTD2	71206
chr21:15351898-15353232	15352765	C21orf81	0
chr21:15399438-15400576	15352765	C21orf81	46673
chr21:34696321-34698325	34697213	IFNAR1	0
chr21:35747132-35748890	35747748	FAM165B	0
chr21:37431723-37433442	37432816	SETD4	0
chr21:44312630-44314382	44313377	NDUFV3	0
chr21:44393672-44394575	44394642	PKNOX1	67
chr21:45147711-45149654	45138977	PDXK	8734
chr21:46839299-46840705	46844955	NCRNA00175	4250
chr21:47401631-47403396	47401662	COL6A1	0
chr21:47603750-47604471	47604373	C21orf56	0
chr21:47744498-47745954	47744035	PCNT	463
chr22:17516868-17518037	17517459	CECR7	0
chr22:17518178-17518706	17517459	CECR7	719
chr22:17638984-17641367	17640278	CECR4	0
chr22:17652027-17653284	17646177	CECR5	5850
chr22:18893108-18894838	18893735	DGCR6	0
chr22:20253740-20256396	20255816	RTN4R	0
chr22:21055996-21057744	21055401	TMEM191A	595
chr22:21397860-21400781	21398538	P2RX6P	0
chr22:21457070-21457683	21457304	BCRP2	0
chr22:22651343-22653398	22652462	LOC96610	0
chr22:24255562-24256578	24236564	MIF	18998
chr22:25799786-25802058	25777544	LRP5L	22242
chr22:27040776-27041469	27053445	MIAT	11976
chr22:27041952-27044983	27053445	MIAT	8462
chr22:32148883-32151059	32150852	DEPDC5	0
chr22:32571550-32572481	32555243	C22orf42	16307
chr22:36632617-36636078	36635689	APOL2	0
chr22:36924234-36926105	36925277	EIF3D	0
chr22:37562360-37564205	37545962	IL2RB	16398
chr22:38071564-38073755	38071612	LGALS1	0
chr22:42666766-42667329	42665758	LOC388906	1008
chr22:44391236-44392380	44395172	PARVB	2792
chr22:47549964-47551417	47158517	TBC1D22A	391447
chr22:48026540-48029382	48027318	FLJ46257	0
chr22:50623023-50624152	50624359	TRABD	207
chr22:51221477-51222848	51222087	RABL2B	0
