# Supplementary material for: Human-Specific Histone Methylation Signatures at Transcription Start Sites in Prefrontal Neurons
Source: PLoS Biol. 2012 Nov 20;10(11):e1001427. doi: 10.1371/journal.pbio.1001427 (PMC3502543; doi:10.1371/journal.pbio.1001427)
Supplement: Table S5 — List of 61 H3K4me3 peaks with human-specific depletion, with at least 2-fold lower normalized tag densities in of 11 (seven children, four adult) humans as compared to the three macaques and four chimpanzees, including human genome (HG) 19 coordinates, distance to nearest TSS, and overlap (1) or no overlap (0) with DNA hypomethylated regions in sperm DNA methylation database comparing human and chimpanzee [20]. (XLSX) [file pbio.1001427.s008.xlsx]

## Sheet: ST5
Supplementary Table 5 (Shulha et al.) 61 H3K4me3 peaks with human-specific depletion in prefrontal neurons (> 2-fold decrease in cohort of 11 children and adults, compared to 4 chimpanzees and 3 macaques)
Coordinates HG19	SizeBp	AverageHG	AveragePT	AverageRM	DistanceToTSS	TSS	HumanSpermHMR	ChimpSpermHMR	FDR_vs_ChimpHG19	FDR_vs_MacaqueHG19	HuGE /SFARI match
chr1:145588645-145589595	951	0.0180377	0.0387149	0.0384961	0	NUDT17	1	1	0.000200527	0.000180474
chr1:228651178-228652905	1728	0.00814911	0.0171215	0.0309474	5371	HIST3H2BB	1	1	0.000693483	3.32621e-10
chr1:32826909-32828034	1126	0.00421578	0.0148766	0.0144665	0	TSSK3	1	1	0.000363624	0.000700766
chr1:33206957-33208164	1208	0.00605682	0.0140427	0.0216075	0	KIAA1522	1	1	0.00658231	2.87541e-05
chr1:6305132-6306155	1024	0.00662515	0.0204204	0.0186321	881	HES3	1	1	0.000251245	0.000861535
chr10:103989651-103991819	2169	0.00559114	0.0148761	0.0119454	3509	ELOVL3	1	1	5.65096e-05	0.00114629
chr10:104154227-104155448	1222	0.00709266	0.0254386	0.0226313	0	NFKB2	1	1	6.77788e-06	2.44123e-05
chr10:114711530-114712762	1233	0.00911822	0.0207204	0.0247701	1522	TCF7L2	1	1	0.000562701	2.83548e-05
chr10:123276786-123277503	718	0.00386897	0.0217947	0.0178946	75978	FGFR2	0	0	0.000202342	0.00137852
chr11:64002118-64003120	1003	0.0124269	0.0257357	0.02898	0	VEGFB	1	0	0.00123227	0.000247315
chr12:56329356-56330008	653	0.00702994	0.0149539	0.0252204	3545	DGKA	1	1	0.0302118	0.000681826
chr14:105190095-105192050	1956	0.00595467	0.0174192	0.0375755	0	ADSSL1	1	1	2.29619e-05	3.83577e-18
chr14:105293037-105294461	1425	0.010878	0.0310526	0.0372369	5500	MGC23270	1	0	1.18413e-06	1.17293e-09
chr14:55595816-55596954	1139	0.00646694	0.0225537	0.014168	0	LGALS3	1	1	4.0594e-05	0.0116664
chr15:34786490-34787815	1326	0.00278814	0.0256238	0.0347616	32757	MIR1233-1	1	1	2.57835e-10	2.87392e-15
chr16:447740-448586	847	0.00241667	0.0256629	0.0270016	549	NME4	1	1	7.76169e-07	1.09715e-07
chr16:49891914-49893368	1455	0.00643743	0.0133794	0.0132628	30996	ZNF423	1	1	0.0103315	0.0105264
chr16:67183930-67185360	1431	0.00593891	0.0258124	0.0164234	0	B3GNT9	1	1	1.48076e-07	0.000549717
chr16:7559939-7561061	1123	0.00364699	0.013226	0.0101829	177189	RBFOX1	1	0	0.0013163	0.0164067
chr16:83986518-83987875	1358	0.00544666	0.0148348	0.0226601	0	OSGIN1	1	1	0.00125772	8.40278e-07
chr17:30593115-30594564	1450	0.0185246	0.0373658	0.0512455	0	RHBDL3	1	0	3.54103e-05	2.64387e-10
chr17:41722896-41723898	1003	0.00417931	0.014567	0.0147154	15033	MEOX1	1	1	0.00128496	0.0011993
chr17:47928086-47929393	1308	0.00734115	0.0194701	0.0174704	2707	TAC4	1	1	0.000422819	0.00115407
chr17:73759877-73761456	1580	0.0178622	0.0359336	0.0381236	0	GALK1	1	1	2.01525e-05	2.12364e-06
chr18:44561340-44561849	510	0.000270002	0.0287283	0.0144165	139	TCEB3B	1	1	2.40898e-06	0.00122231
chr18:60051511-60052571	1061	0.00138192	0.0288501	0.0198562	58964	TNFRSF11A	1	1	3.47002e-11	7.00629e-08
chr19:17355075-17356788	1714	0.0190689	0.0420364	0.0512728	0	NR2F6	1	0	2.26339e-07	7.78893e-12
chr19:17392852-17393743	892	0.00524966	0.0157166	0.0144101	399	ANKLE1	1	1	0.0024198	0.00453138
chr19:17500999-17501880	882	0.0176342	0.0381862	0.0404166	12862	PLVAP	1	1	0.000201331	5.86613e-05
chr19:17501931-17502887	957	0.00830957	0.0217444	0.0374688	13497	BST2	1	1	0.000690546	2.15307e-08
chr19:19383541-19384460	920	0.00751184	0.0153317	0.0216805	0	TM6SF2	1	1	0.0160064	0.000487052
chr19:4232834-4233460	627	0.00126928	0.0215161	0.108162	3295	EBI3	0	1	8.66787e-05	6.38462e-27
chr19:46519141-46520294	1154	0.00645891	0.020317	0.0170115	1895	MIR769	1	0	0.000204461	0.00116789
chr19:54466299-54467073	775	0.00571311	0.0268088	0.0164377	10	CACNG8	1	1	3.37441e-05	0.00462023
chr2:202897529-202898347	819	0.00581949	0.015285	0.0131836	962	FZD7	1	1	0.00471263	0.0161286
chr2:202898499-202900299	1801	0.00779875	0.0204078	0.0341686	0	FZD7	1	1	2.44429e-05	6.0379e-13
chr2:220299430-220300272	843	0.00653072	0.018436	0.0260126	0	SPEG	1	1	0.00198133	3.70042e-05
chr2:27529871-27530934	1064	0.00395854	0.0107047	0.014171	196	UCN	1	1	0.0164067	0.00117323
chr20:36012337-36013016	680	0.00806663	0.0183498	0.025062	37781	SRC	1	1	0.0217201	0.0010624
chr20:4201967-4202973	1007	0.00537856	0.0163477	0.0236756	26686	ADRA1D	1	1	0.0019373	8.95078e-06
chr20:62370124-62371073	950	0.00711433	0.0243625	0.015235	137	SLC2A4RG	1	1	8.02886e-05	0.0160064
chr20:62371137-62372854	1718	0.0120474	0.0247175	0.0321001	0	SLC2A4RG	1	1	0.000140834	7.39646e-08
chr22:29865956-29866693	738	0.0098787	0.0259513	0.0219473	9487	NEFH	1	1	0.00207262	0.0114543
chr22:46957635-46958192	558	0.00639848	0.0204424	0.0380671	24568	CELSR1	0	1	0.00607254	4.26587e-06
chr3:134031773-134032796	1024	0.00208972	0.0150347	0.0104004	60610	AMOTL2	1	1	9.90573e-05	0.00155684
chr3:45186765-45188186	1422	0.00700839	0.0223407	0.027273	0	CDCP1	1	1	1.06006e-05	3.8503e-08
chr3:48731997-48733151	1155	0.0054609	0.0175743	0.0381567	8663	NCKIPSD	0	0	0.000472727	8.14024e-12
chr3:56207276-56207983	708	0.00678232	0.0172463	0.0158479	294408	ERC2	0	0	0.00903443	0.0158598
chr5:124070819-124071677	859	0.00367577	0.0105739	0.0137761	9128	ZNF608	1	1	0.0222878	0.00288766
chr5:79864607-79866617	2011	0.0104285	0.0211882	0.0218987	0	ANKRD34B	1	1	8.63132e-05	4.30012e-05
chr6:27724829-27725878	1050	0.0123088	0.0314779	0.0356442	49831	HIST1H2BL	1	1	7.46867e-05	5.11822e-06
chr6:30457144-30458074	931	0.00614621	0.023391	0.0445452	0	HLA-E	1	1	5.34505e-05	1.3484e-11
chr6:31324282-31325069	788	0.0109986	0.0355059	0.0325002	0	HLA-B	1	1	3.50927e-05	8.12812e-05	HuGE
chr6:35655462-35656828	1367	0.0095564	0.0202929	0.0206299	0	FKBP5	1	1	0.000935674	0.000911683
chr7:105318962-105320001	1040	0.00660671	0.0176462	0.0342322	0	ATXN7L1	0	0	0.00152877	4.39076e-09
chr7:113723055-113723813	759	0.00695579	0.01445	0.0223544	2551	FOXP2	1	1	0.038125	0.00103649
chr7:157071915-157072580	666	0.00767389	0.0225454	0.0165129	57129	DNAJB6	1	1	0.00359027	0.038125
chr7:19155686-19156715	1030	0.009459	0.0502008	0.0981605	580	TWIST1	1	1	1.51645e-11	2.84977e-30
chr7:19184174-19184870	697	0.00361135	0.0149725	0.0179856	174	FERD3L	1	1	0.00363483	0.000438327
chr8:61822126-61823076	951	0.00755042	0.0167149	0.0225441	57231	LOC100130298	1	1	0.0114543	0.000710276
chr9:129261584-129262519	936	0.00715873	0.0153536	0.0153012	114202	LMX1B	1	1	0.0157256	0.0157256
