# Supplementary material for: Human-Specific Histone Methylation Signatures at Transcription Start Sites in Prefrontal Neurons
Source: PLoS Biol. 2012 Nov 20;10(11):e1001427. doi: 10.1371/journal.pbio.1001427 (PMC3502543; doi:10.1371/journal.pbio.1001427)
Supplement: Table S6 — List of 177 H3K4me3 peaks with human-specific depletion, with at least 1.5-fold lower normalized tag densities in nine adult humans as compared to the three macaques and four chimpanzees. (XLSX) [file pbio.1001427.s009.xlsx]

## Sheet: ST6
Supplementary Table 6 (Shulha et al) 177 peak with significant depletion in 9 adults, compared to 4 chimpanzees and 3 macaques (> 1.5-fold decrease)
Coordinates(HG19)	DistanceToTSS	TSS	TSSposition	FDR_vs_chimp	FDR_vs_macaque
chr1:113044303-113045467	5902	WNT2B	113051369	0.0236077	0.00441057
chr1:145438708-145439662	247	TXNIP	145438461	2.83833e-07	0.00368605
chr1:145588645-145589595	0	NUDT17	145589435	0.000249364	0.000104385
chr1:154324823-154325923	24548	ATP8B2	154300275	0.0319196	0.00137439
chr1:160039373-160040858	0	KCNJ10	160040051	0.0318904	0.0113772
chr1:160370354-160371844	0	VANGL2	160370363	0.00192766	0.00171787
chr1:181287022-181288536	164179	CACNA1E	181452715	0.00203175	0.000133068
chr1:201507526-201509829	18495	RPS10P7	201489031	0.000725429	0.000380322
chr1:204346733-204347604	7886	LOC127841	204338847	0.0288569	3.81873e-11
chr1:205290103-205291021	0	NUAK2	205290883	0.0291212	0.000464662
chr1:206857755-206859947	0	MAPKAPK2	206858288	0.00372124	2.13455e-05
chr1:211499564-211501306	0	TRAF5	211499956	0.017368	8.19194e-07
chr1:228651178-228652905	5371	HIST3H2BB	228645807	0.00279532	2.06436e-09
chr1:24828567-24829240	146	RCAN3	24829386	0.0357795	0.000924138
chr1:32826909-32828034	0	TSSK3	32827861	0.00229709	0.00264177
chr1:33206957-33208164	0	KIAA1522	33207511	0.0355861	0.000295798
chr1:40942591-40944168	0	ZNF642	40943301	0.0286572	3.24353e-05
chr1:57043358-57045416	0	PPAP2B	57045257	0.000405258	0.0031359
chr1:6305132-6306155	881	HES3	6304251	0.000246851	0.000379385
chr1:64239525-64241800	0	ROR1	64239689	0.00777916	0.00794852
chr10:103989651-103991819	3509	ELOVL3	103986142	2.29726e-06	3.58492e-05
chr10:104154227-104155448	0	NFKB2	104154228	1.22002e-05	3.03504e-05
chr10:112402794-112404511	0	RBM20	112404154	0.00965495	0.000959407
chr10:123276786-123277503	75978	FGFR2	123353481	0.00165427	0.00620083
chr10:95753157-95754344	0	PLCE1	95753745	0.00064342	0.000311961
chr11:108368006-108369693	0	KDELC2	108369159	0.000316959	3.07683e-05
chr11:43964289-43966437	184	C11orf96	43964105	8.89718e-05	2.1936e-12
chr11:64002118-64003120	0	VEGFB	64002265	0.0047754	0.000702836
chr11:74021956-74022868	0	P4HA3	74022699	0.00970095	4.96729e-06
chr11:82443637-82445202	0	FAM181B	82444906	7.80816e-05	0.00263084
chr12:117797816-117799596	11	NOS1	117799607	0.00960343	0.000200075
chr12:14926358-14928356	0	H2AFJ	14927269	0.0166412	5.17726e-11
chr12:30975262-30976401	67814	CAPRIN2	30907448	0.000637608	0.0321142
chr12:48150958-48153375	0	RAPGEF3	48152181	0.00022286	8.59218e-05
chr12:49318275-49319718	0	FKBP11	49318664	0.00233416	0.00951703
chr13:26624648-26626256	0	SHISA2	26625198	0.0214063	3.08375e-11
chr13:28673952-28675333	0	FLT3	28674729	0.0320472	8.53072e-12
chr13:73632577-73634925	0	KLF5	73633141	0.000729157	0.00213656
chr14:103592907-103594908	244	TNFAIP2	103592663	0.00174169	0.00335415
chr14:105190095-105192050	0	ADSSL1	105190533	0.000253763	4.05906e-16
chr14:105293037-105294461	5500	MGC23270	105287537	1.02273e-06	5.54368e-10
chr14:21536884-21539817	0	ARHGEF40	21538526	0.00343923	7.01102e-07
chr14:23425604-23426620	0	HAUS4	23426351	0.0201808	0.0225163
chr14:55595816-55596954	0	LGALS3	55595934	0.000102237	0.0144824
chr14:64319479-64320600	0	SYNE2	64319682	0.00676628	0.0200831
chr14:68189052-68189930	20450	RDH12	68168602	0.0147903	2.63548e-06
chr14:99711716-99713430	24392	BCL11B	99737822	0.00961732	0.0174839
chr15:26107221-26109056	0	ATP10A	26108349	0.00180848	0.030809
chr15:34786490-34787815	32757	MIR1233-1	34820572	6.18805e-10	7.66378e-15
chr15:40268340-40269261	41994	EIF2AK4	40226346	0.0340523	0.00129531
chr15:73658840-73661647	0	HCN4	73661605	0.00467149	0.000783483
chr15:78423109-78424667	0	CIB2	78423878	0.00194889	0.00171539
chr15:84322139-84323825	0	ADAMTSL3	84322837	0.0393713	0.00544243
chr16:1875597-1878099	0	HAGH	1877195	4.99855e-11	1.1008e-08
chr16:19179544-19180588	0	SYT17	19179637	0.0345537	0.0207955
chr16:30661070-30661896	344	PRR14	30662240	0.00432715	8.02995e-06
chr16:447740-448586	549	NME4	447191	1.69346e-06	2.1316e-07
chr16:49891914-49893368	30996	ZNF423	49860918	0.0434702	0.04141
chr16:67183930-67185360	0	B3GNT9	67184902	2.96652e-06	0.00355954
chr16:67193192-67194339	0	TRADD	67193812	0.00754589	1.7934e-07
chr16:67699849-67701308	0	C16orf48	67700628	0.00480646	5.37546e-06
chr16:72459293-72462340	252944	PMFBP1	72206349	0.00500512	4.1148e-16
chr16:73081319-73082640	0	ZFHX3	73082274	0.000630289	1.02031e-05
chr16:83986518-83987875	0	OSGIN1	83986826	0.0196011	3.63523e-05
chr17:29297317-29298756	0	RNF135	29297955	6.17022e-10	0.000932174
chr17:39890017-39891565	0	HAP1	39890898	0.0199082	3.00729e-07
chr17:40687718-40689643	0	NAGLU	40687950	0.00065615	2.0934e-10
chr17:40831519-40832731	1114	CCR10	40833845	0.0287124	0.00861082
chr17:41177216-41178193	0	RND2	41177257	0.0175683	0.0136078
chr17:41722896-41723898	15033	MEOX1	41738931	0.000267722	0.000112565
chr17:47928086-47929393	2707	TAC4	47925379	0.012935	0.0225226
chr17:62656994-62659133	0	SMURF2	62658386	4.57578e-11	2.46779e-05
chr17:73759877-73761456	0	GALK1	73761280	0.00161198	0.000270215
chr17:7553871-7555836	0	ATP1B2	7554253	0.00773415	2.09242e-05
chr17:79988498-79989391	140	RAC3	79989531	0.000734137	0.00747452
chr18:18822121-18823471	0	GREB1L	18822202	0.00201682	2.43747e-11
chr18:44561340-44561849	139	TCEB3B	44561988	4.81796e-06	0.0018094
chr18:56887319-56888833	0	GRP	56887399	0.0401576	0.017267
chr18:5890052-5892392	0	TMEM200C	5892103	0.0107533	0.000451002
chr18:60051511-60052571	58964	TNFRSF11A	59992547	6.35137e-10	1.00733e-06
chr19:14142369-14143608	108	IL27RA	14142261	0.00894716	0.00155032
chr19:17355075-17356788	0	NR2F6	17356151	0.000738074	4.96427e-07
chr19:17500999-17501880	12862	PLVAP	17488137	5.38966e-06	5.26059e-07
chr19:17501931-17502887	13497	BST2	17516384	0.000623087	7.26747e-09
chr19:19738363-19739776	0	LPAR2	19739039	0.0194611	0.000398568
chr19:34971818-34973884	0	WTIP	34972879	4.79776e-06	0.00137901
chr19:40939332-40940342	7400	SERTAD1	40931932	0.00269842	0.00329654
chr19:41882161-41883436	0	TMEM91	41883168	0.033861	2.65664e-05
chr19:4232834-4233460	3295	EBI3	4229539	0.00024165	2.55385e-26
chr19:46519141-46520294	1895	MIR769	46522189	0.00126714	0.00367825
chr19:47141186-47143271	3247	GNG8	47137939	0.0132915	7.67149e-12
chr19:54466299-54467073	10	CACNG8	54466289	0.00061087	0.031978
chr19:55953458-55954710	0	SHISA7	55954230	0.0396492	0.000124437
chr2:110370907-110373024	0	ANKRD57	110371910	0.0131884	0.0147999
chr2:172378817-172380495	0	CYBRD1	172378865	0.00579976	4.18824e-06
chr2:173291893-173293619	0	ITGA6	173292313	0.00949777	0.000317035
chr2:20063215-20063785	4829	FLJ12334	20068614	0.0390036	1.49966e-13
chr2:201982973-201984002	0	CFLAR	201983386	0.0353947	0.000512038
chr2:202897529-202898347	962	FZD7	202899309	0.00311383	0.00794102
chr2:202898499-202900299	0	FZD7	202899309	0.00012048	4.54659e-12
chr2:203499058-203501281	0	FAM117B	203499900	4.42962e-11	2.4924e-05
chr2:220299430-220300272	0	SPEG	220299699	0.0090948	0.000160407
chr2:232790083-232792216	0	NPPC	232790959	0.0040696	2.9775e-14
chr2:235860642-235861877	15	SH3BP4	235860627	0.0345606	0.0198398
chr2:27529871-27530934	196	UCN	27531130	0.0103233	0.000493217
chr2:39186772-39187846	0	LOC375196	39187485	0.0343686	7.74528e-05
chr2:56150088-56151381	0	EFEMP1	56150932	0.0303456	3.04282e-06
chr2:74780047-74782248	0	DOK1	74781511	0.00205043	6.09984e-05
chr20:18035843-18038697	0	OVOL2	18038521	0.00360587	3.85695e-07
chr20:4201967-4202973	26686	ADRA1D	4229659	0.00162759	3.00786e-06
chr20:55965983-55967038	0	RBM38	55966462	0.0369103	1.5885e-08
chr20:62371137-62372854	0	SLC2A4RG	62371210	0.0172374	6.99913e-05
chr20:62601387-62602097	169	ZNF512B	62601218	0.0215923	0.0443029
chr22:20783674-20786075	6071	SCARF2	20792146	0.000348852	0.000149508
chr22:29865956-29866693	9487	NEFH	29876180	0.00419079	0.0143997
chr22:30116018-30117087	0	CABP7	30116343	0.040041	0.0143179
chr22:38477082-38479064	106	SLC16A8	38479170	4.18868e-06	0.033506
chr22:42678454-42680418	12696	LOC388906	42665758	0.00436625	4.1489e-08
chr22:46957635-46958192	24568	CELSR1	46933067	0.010238	5.68783e-06
chr3:101567715-101569605	0	NFKBIZ	101568357	0.00206998	2.7899e-05
chr3:134031773-134032796	60610	AMOTL2	134093406	0.00266511	0.0201395
chr3:156533640-156535365	3830	PA2G4P4	156529810	0.00238489	5.73663e-06
chr3:182400041-182401263	110027	ATP11B	182511290	0.0399527	0.0251054
chr3:184971468-184972303	0	EHHADH	184971886	0.00525989	0.00216035
chr3:187456808-187458260	2523	BCL6	187454285	0.0111162	0.00546633
chr3:32857669-32860823	0	TRIM71	32859509	0.00215167	5.78227e-10
chr3:38080527-38081517	0	DLEC1	38080695	0.000101267	1.323e-08
chr3:38179711-38180814	0	MYD88	38179968	0.0250608	1.12404e-06
chr3:45186765-45188186	0	CDCP1	45187914	6.4282e-05	2.41235e-07
chr3:48731997-48733151	8663	NCKIPSD	48723334	0.0193231	6.73805e-09
chr3:64670352-64674413	0	ADAMTS9	64673365	7.34104e-06	8.12287e-14
chr4:104640154-104641564	0	TACR3	104640973	0.000492202	0.00406369
chr4:142557250-142558552	0	IL15	142557753	0.0201385	0.0109706
chr4:155411650-155413341	0	DCHS2	155412877	0.0318619	0.0272877
chr4:175442778-175444099	0	HPGD	175444044	0.0014295	2.15729e-05
chr4:73434587-73435541	71	ADAMTS3	73434516	0.0297484	3.78061e-07
chr5:121412338-121414390	0	LOX	121414055	0.00126629	5.06066e-12
chr5:124070819-124071677	9128	ZNF608	124080805	0.0318397	0.00401063
chr5:127872690-127875280	0	FBN2	127873735	0.0193705	3.57459e-10
chr5:132148839-132150476	0	ANKRD43	132149032	0.00823889	0.00866553
chr5:151065262-151066946	0	SPARC	151066517	0.00702132	2.46659e-05
chr5:44387958-44390110	0	FGF10	44388784	0.00061578	9.24622e-25
chr5:66123962-66125373	0	MAST4	66124603	0.0306502	0.0173629
chr5:79864607-79866617	0	ANKRD34B	79866304	4.39862e-06	7.53538e-07
chr6:10403911-10405238	7312	LOC100130275	10412550	0.0315174	0.0268133
chr6:132271397-132272880	0	CTGF	132272518	0.0174866	0.0188359
chr6:17101686-17102738	0	FLJ23152	17102488	0.0433441	0.012957
chr6:18387118-18388018	0	RNF144B	18387580	0.00495722	0.0130328
chr6:26273099-26274531	0	HIST1H2BI	26273203	0.000372947	0.00110045
chr6:27724829-27725878	49831	HIST1H2BL	27775709	0.000209123	7.04804e-06
chr6:29855010-29856560	0	HLA-H	29855382	0.0128331	0.0338251
chr6:30457144-30458074	0	HLA-E	30457182	3.95e-05	4.65846e-12
chr6:30711455-30712786	0	IER3	30712327	0.0192291	0.010311
chr6:30851582-30854487	0	DDR1	30851860	0.00126295	6.86649e-07
chr6:31324282-31325069	0	HLA-B	31324989	9.35805e-05	0.000108375
chr6:35655462-35656828	0	FKBP5	35656719	0.0289345	0.0229126
chr6:7726017-7729386	0	BMP6	7727010	0.000626293	8.62459e-05
chr7:105318962-105320001	0	ATXN7L1	105319609	0.0394448	1.64206e-06
chr7:116164618-116166981	0	CAV1	116166346	0.012513	0.000848426
chr7:157071915-157072580	57129	DNAJB6	157129709	0.0026326	0.0200335
chr7:19155686-19156715	580	TWIST1	19157295	6.06581e-11	1.13991e-29
chr7:19184174-19184870	174	FERD3L	19185044	0.0387983	0.00616031
chr8:122651450-122652740	0	HAS2-AS1	122651585	0.0301628	7.77265e-05
chr8:145925135-145926705	54265	ZNF251	145980970	6.02812e-08	0.0172504
chr8:61822126-61823076	57231	LOC100130298	61880307	0.0090136	0.000311544
chr8:80803107-80804337	123009	HEY1	80680098	0.00577681	0.00263684
chr8:91093907-91095405	0	CALB1	91095107	0.0218728	0.0122731
chr9:100565473-100566452	49084	FOXE1	100615536	0.0195685	0.00993784
chr9:124413578-124415142	84180	DAB2IP	124329398	0.0304633	0.0252322
chr9:124460783-124461392	43671	DAB2IP	124505063	0.0252077	0.0354408
chr9:128651366-128652546	140889	PBX3	128510477	0.0299822	0.00832199
chr9:132358897-132360273	22782	C9orf50	132383055	8.98373e-05	0.0107115
chr9:140062644-140064467	0	MIR3621	140063722	0.000202377	0.0199437
chr9:74061026-74062379	321421	TMEM2	74383800	0.0357971	0.0113752
chrX:11445178-11446337	133646	AMELX	11311532	0.00973572	0.00181259
chrX:11682412-11684129	0	ARHGAP6	11683821	0.0343639	0.000227967
chrX:152907951-152909647	55	DUSP9	152907896	0.0287053	1.76224e-11
