# Supplementary material for: Human-Specific Histone Methylation Signatures at Transcription Start Sites in Prefrontal Neurons
Source: PLoS Biol. 2012 Nov 20;10(11):e1001427. doi: 10.1371/journal.pbio.1001427 (PMC3502543; doi:10.1371/journal.pbio.1001427)
Supplement: Table S7 — List of 551 H3K4me3 peaks with chimpanzee-specific enrichment, with at least 2-fold higher tag density in four chimpanzees compared to 11 humans. (XLSX) [file pbio.1001427.s010.xlsx]

## Sheet: ST7
Supplementary Table 7 (Shulha et al.) 551 Chimpanzee Gained (vs Human) peaks in PT2
Coordinates(PT2)	TSS	DistanceToChimpTSS	Human/Chimp (PT2)	FDR	vs lifted HD(57)/HG(364)/none from HG19
chr1:110970313-110971305	MIR197	219490	0.210809	8.2924e-07	none	HD=human depleted in HG19
chr1:111259785-111261228	MIR197	68990	0.292055	3.61911e-07	none	HG=human gained in HG19
chr1:111295666-111296213	MIR197	104871	0.00740424	0	none
chr1:112142840-112144365	MIR197	952045	0	0	none
chr1:1128470-1129125	MIR200A	39069	0.163965	4.49589e-07	none
chr1:113747621-113748652	MIR197	2556826	0.467989	0.000346229	HD
chr1:11699916-11700718	FBXO6	163615	0.269925	0.000407679	none
chr1:119382843-119383786	FAM46C	583090	0.186532	1.71804e-08	none
chr1:11989140-11989902	FBXO6	124807	0.384563	0.00274761	none
chr1:124300606-124302006	NGF	1944780	0.284408	9.20812e-10	none
chr1:127695345-127696023	GSTM3	352139	0.487693	0.0227063	none
chr1:129526122-129526981	ECM1	0	0.312002	0.00482289	none
chr1:131073141-131074983	OAZ3	231698	0.476229	0.000115259	none
chr1:132752545-132753536	RPS27	374418	0.272304	1.29713e-05	none
chr1:134224387-134225194	CKS1B	91386	0.460051	0.0226631	none
chr1:134912777-134913677	LMNA	394785	0.309525	1.12252e-05	none
chr1:147885621-147886311	MIR557	141165	0.0103674	1.35632e-76	none
chr1:1541350-1541911	DVL1	287178	0.425895	0.00973775	none
chr1:157546270-157546781	MIR488	938336	0.263759	0.00157724	none
chr1:16841131-16842480	HTR6	2904539	0.442454	9.98948e-07	HG
chr1:18633384-18634426	HTR6	1112593	0.093687	3.81587e-10	none
chr1:188223953-188225115	MIR29B-2	14581	0.367527	0.000314779	none
chr1:19346959-19347743	HTR6	399276	0.242384	2.04156e-07	none
chr1:203140875-203141701	BROX	264278	0.405732	0.000999739	none
chr1:204123984-204124978	TLR5	257897	0.477295	0.000356333	none
chr1:2176774-2177507	DVL1	922602	0.36021	0.0137246	none
chr1:228461729-228462772	SCCPDH	637557	0.34634	2.19883e-06	none
chr1:2432649-2433371	MIR551A	964551	0.250805	0.00157319	none
chr1:25491759-25492475	C1H1orf63	7148	0.439203	0.000478322	none
chr1:25522270-25523748	LOC456645	5231	0.137453	5.73331e-15	none
chr1:25888072-25888935	FAM54B	136539	0.408986	0.0226201	none
chr1:26760570-26761324	C1H1orf135	698671	0.43232	0.00141446	none
chr1:27193682-27194729	IFI6	727355	0.400005	0.00473061	none
chr1:27465503-27466160	IFI6	455924	0.433261	0.00667286	none
chr1:27846495-27847010	IFI6	75074	0.339458	0.0179815	none
chr1:28125854-28126828	XKR8	91505	0.389568	1.15157e-05	none
chr1:29218307-29219103	RCC1	415993	0.0078707	0	none
chr1:32354176-32355004	BSDC1	463620	0.256173	3.5477e-05	none
chr1:32785217-32786578	BSDC1	32046	0.23242	8.24304e-07	HD
chr1:35416488-35417348	SFPQ	282228	0.387773	0.0097169	none
chr1:36407331-36407962	PSMB2	243398	0.134017	7.18631e-07	none
chr1:45557378-45558341	DMAP1	625909	0.348756	6.77865e-05	none
chr1:47336457-47337620	DMAP1	2404988	0.444037	0.00324365	none
chr1:47411699-47412528	DMAP1	2480230	0.450375	0.00153045	none
chr1:6292095-6293759	VAMP3	1553138	0.3596	5.1242e-05	HD
chr1:63857928-63858954	MIR1244-1	736372	0.0458869	0	none
chr1:77094327-77095267	ACADM	72790	0.0802629	8.98479e-15	none
chr1:7860533-7861816	VAMP3	13636	0.384978	6.15695e-07	none
chr1:819241-820011	MIR200A	269390	0.0443597	6.75715e-24	none
chr1:976422-977159	MIR200A	112242	0.470252	0.0330113	none
chr1:978659-979337	MIR200A	110064	0.351694	0.0136963	none
chr10:100859704-100860983	NDUFB8	9652	0.440974	9.93206e-07	none
chr10:102621470-102623570	MIR146B	208988	0.433016	0.000152614	HD
chr10:102788263-102789465	MIR146B	43093	0.290889	1.16684e-06	HD
chr10:104220910-104222219	MIR936	283522	0.271799	1.1974e-05	none
chr10:10547981-10549070	SEPHS1	3135716	0.457667	0.0103049	none
chr10:117346109-117346699	GSTO1	12632019	0.458692	0.0225773	none
chr10:12018502-12019444	SEPHS1	1665342	0.464426	0.000347592	none
chr10:122348223-122349129	MIR202	12187665	0.205132	3.53379e-05	HD
chr10:125051-125829	IL2RA	6086072	0.495975	0.0216018	none
chr10:128137-128716	IL2RA	6083185	0.134169	4.14503e-07	none
chr10:14511657-14512510	MIR1265	297599	0.18757	0.000406428	none
chr10:15350076-15351335	HSPA14	122435	0.3663	3.46853e-06	none
chr10:16339930-16340922	HSPA14	1112289	0.449311	0.00471958	none
chr10:16341764-16342930	HSPA14	1114123	0.393652	6.68231e-05	none
chr10:18906771-18907525	MIR511	411676	0	0	none
chr10:27842434-27843145	MIR604	2403200	0.20572	3.51999e-05	none
chr10:3349945-3350950	IL2RA	2860951	0.458168	0.0102834	none
chr10:3435114-3436068	IL2RA	2775833	0.461335	0.00323584	none
chr10:39280248-39280993	MTRNR2L7	823996	0.382298	2.58485e-06	HG
chr10:43235523-43236364	HNRNPF	360934	0.414146	0.0225346	none
chr10:44560165-44561016	HNRNPF	962867	0.466129	0.0153145	none
chr10:46294244-46295333	ANXA8L1	621524	0.166034	1.77061e-08	none
chr10:62958800-62959570	MIR1296	681244	0.110926	1.18497e-07	none
chr10:71409448-71409992	ANXA7	1214091	0.0193516	0	none
chr10:886163-886999	IL2RA	5324902	0.177648	1.92365e-05	none
chr10:98274837-98276310	PGAM1	556272	0.399299	0.000307958	none
chr11:103661563-103662129	TMEM123	2564015	0.0484581	0	none
chr11:111578643-111579599	DRD2	642689	0.279272	0.000142924	none
chr11:114451326-114452291	DRD2	2229038	0.499506	0.00655258	none
chr11:115608527-115609354	FXYD6	1076591	0.198858	1.96882e-06	none
chr11:117789906-117790909	RPS25	104214	0.439334	0.00665826	none
chr11:128814260-128814908	ST14	411997	0.388468	0.00196331	none
chr11:130804371-130805114	OPCML	1265456	0.0109822	0	none
chr11:17840432-17841540	GLTP	303601	0.0130985	0	none
chr11:18361560-18362408	LDHA	17944	0.207528	3.66084e-06	none
chr11:1896920-1898316	INS	313122	0.0712512	2.01687e-12	none
chr11:19299088-19299899	LDHA	955472	0.489385	0.03295	none
chr11:3554222-3554827	CD81	1121310	0.151577	7.14195e-07	none
chr11:399769-400547	IFITM3	32810	0.135375	2.99837e-09	none
chr11:44007718-44008482	MIR670	10723	0.370523	0.00664372	none
chr11:47947932-47948478	ACP2	156875	0.428264	0.0343709	none
chr11:63473204-63474450	MIR192	161211	0.0746713	4.29267e-25	none
chr11:64342775-64343813	RELA	237083	0.285155	0.000476971	none
chr11:65957949-65959237	NDUFV1	142521	0.481882	0.00476932	none
chr11:764994-765819	DEAF1	12257	0.21319	1.9157e-05	none
chr11:81315566-81317370	C11H11orf73	3609859	0.489305	3.66122e-05	none
chr11:8144882-8146454	EIF3F	288754	0.416246	9.19219e-05	none
chr11:8206905-8207736	EIF3F	350777	0.271538	3.86902e-07	none
chr11:88326027-88326865	CHORDC1	359141	0.105771	3.77527e-10	none
chr11:913924-914912	DEAF1	161187	0.145293	1.90781e-05	none
chr12:108984722-108985633	UNG	1364290	0.300379	1.07701e-06	none
chr12:109053321-109056024	UNG	1293899	0.408555	7.5686e-16	none
chr12:114312129-114313303	RPL6	536257	0.498577	0.00129456	none
chr12:114809289-114810203	RPL6	1033417	0.436243	0.00322806	none
chr12:126442913-126443915	UBC	383236	0.156343	7.09814e-07	none
chr12:132815540-132816058	ZNF10	2445129	0.377192	0.00567234	none
chr12:134894781-134895409	ZNF10	365778	0.477301	0.00964896	none
chr12:134971399-134972835	ZNF10	288352	0.010331	0	none
chr12:15003773-15004643	ART4	272143	0.440971	0.00322032	none
chr12:1663817-1664623	WNK1	887789	0.365553	0.00274092	none
chr12:211084-212260	WNK1	563768	0.284789	1.29159e-05	none
chr12:2950854-2952499	NDUFA9	1859845	0.467586	0.000729103	none
chr12:31877812-31879418	MIR26A-2	100037	0.231645	1.06425e-06	none
chr12:41991140-41992356	SLC48A1	16577	0.284545	3.82995e-06	none
chr12:4723179-4723815	NDUFA9	88529	0.482466	0.0224921	none
chr12:54576847-54578292	MIR1244-6	5089661	0.25633	7.58868e-17	none
chr12:58087606-58088743	MIR920	6717252	0.498958	0.00217752	none
chr12:589223-590864	WNK1	185164	0.222538	1.45489e-12	none
chr12:6488895-6489579	ACRBP	380994	0.464697	0.0152839	none
chr12:75818929-75819707	MIR617	5659941	0.396586	0.00969614	none
chr12:8184577-8185491	NANOG	85174	0.260859	1.28609e-05	none
chr12:8581973-8582828	LOC100170034	36921	0.370246	0.000313767	none
chr13:102312294-102312923	MIR623	2150519	0.351219	0.0136681	none
chr13:114919744-114920568	LAMP1	144917	0.0569339	4.29666e-09	none
chr13:19120266-19121493	CENPJ	5387313	0.40011	1.03281e-06	none
chr13:19658899-19660412	CENPJ	4848394	0.232862	7.52537e-08	none
chr13:26662900-26663758	PDX1	921509	0.40866	0.00374607	none
chr13:26755897-26756868	PDX1	828399	0.385245	0.00373724	none
chr13:27005372-27006196	PDX1	579071	0.465045	0.00321261	none
chr13:30633159-30634139	POMP	2292064	0.312251	0.000453217	none
chr13:92067952-92068989	MIR92-1	48470	0.281825	3.72273e-06	none
chr14:103543729-103544469	BAG5	506838	0.493006	0.00475839	none
chr14:105211785-105213451	MIR203	596546	0.309157	3.11535e-07	none
chr14:105257106-105258246	MIR203	641867	0.371002	0.000312762	HD
chr14:105333048-105333607	MIR203	717809	0.443805	0.0224497	none
chr14:21504496-21505164	MIR208A	842220	0.310097	0.0136401	none
chr14:44023460-44024193	C14H14orf166	7190635	0.464986	0.0152534	none
chr14:53198075-53200055	TBPL2	1525329	0.349839	8.7464e-11	none
chr14:53200057-53201593	TBPL2	1523791	0.189536	2.3116e-14	none
chr14:54405243-54406490	TBPL2	318894	0.294582	3.70448e-06	HD
chr14:72968793-72969836	ZNF410	620263	0.159332	1.70336e-08	none
chr14:96721908-96723003	C14H14orf129	44575	0.490793	0.00653815	none
chr15:100049366-100050592	VIMP	721198	0.116724	1.865e-13	none
chr15:20376935-20377892	SNURF	1979530	0	0	none
chr15:20378052-20378802	SNURF	1978620	0.0641927	1.50142e-18	none
chr15:20718621-20719611	SNURF	1637811	0.488731	0.00962873	none
chr15:20923499-20924305	SNURF	1433117	0.0179428	0	none
chr15:21426634-21427183	SNURF	930239	0.386919	0.0136121	none
chr15:27222831-27224072	MIR1233-1	1020815	0.18751	8.55076e-06	none
chr15:31310870-31311716	CHRM5	426026	0.439247	1.02643e-06	none
chr15:31363053-31364378	CHRM5	478209	0.167365	4.73413e-10	HD
chr15:38605188-38605916	MIR626	108775	0.372771	0.00137284	none
chr15:39116335-39116949	MIR627	122275	0.150874	1.17644e-07	none
chr15:42453670-42454270	C15H15orf48	153946	0.362221	0.00481195	none
chr15:42817168-42818171	MIR147B	206652	0.439436	0.00320494	none
chr15:48644740-48646445	LEO1	636740	0.475148	1.45939e-06	none
chr15:65925119-65925991	MAP2K1	1865949	0.237561	9.20068e-05	none
chr15:65962531-65963798	MAP2K1	1903361	0	0	none
chr15:72134685-72136026	CLK3	316743	0.0311963	1.56322e-22	none
chr15:72344065-72344710	CLK3	108059	0.0307958	0	none
chr15:76678391-76679197	CHRNA5	224394	0.152604	1.68892e-08	none
chr15:88893219-88893931	LOC100170757	1241859	0.477245	0.015223	none
chr15:96855795-96856933	VIMP	2471235	0.464134	0.00217506	none
chr15:98957890-98958649	VIMP	369519	0.1893	8.51241e-06	HG
chr15:98959391-98959959	VIMP	368209	0.28783	0.00047558	HG
chr15:99012943-99014303	VIMP	313865	0.153178	1.65231e-12	none
chr15:99555231-99555760	VIMP	227063	0.140263	0.000154314	none
chr15:99814115-99814676	VIMP	485947	0.401424	0.0343078	none
chr16:1000321-1001052	TPSB2	264945	0.383319	0.0135843	none
chr16:10333498-10334200	GRIN2A	140994	0.391257	0.00372845	none
chr16:10549647-10550175	GRIN2A	74453	0	0	none
chr16:11201442-11202274	EMP2	316681	0.475346	0.0151928	none
chr16:12460174-12460866	PRM1	845371	0.266567	0.000405185	none
chr16:1457206-1457932	TPSB2	191209	0.472481	0.00104817	none
chr16:1558762-1559765	TPSB2	292765	0.288898	0.000451876	none
chr16:1955658-1956335	SEPX1	79573	0.317165	0.00136916	none
chr16:2084061-2085414	NDUFB10	31409	0.168495	2.96981e-09	none
chr16:23201639-23202601	NDUFAB1	664801	0.363995	6.75409e-05	none
chr16:23440332-23441572	NDUFAB1	425830	0.359459	0.000110661	none
chr16:2352831-2353568	MIR572	15863	0.433412	0.00195839	none
chr16:2783709-2784252	MIR940	410401	0.489602	0.034245	HG
chr16:2923796-2924425	MIR940	550488	0.00500851	0	none
chr16:29937650-29938567	ALDOA	510172	0.304535	2.83732e-08	none
chr16:30940730-30941474	ITGAL	90651	0.187561	4.46689e-07	none
chr16:402715-403512	HBA2	236364	0.0797396	8.85457e-15	HD
chr16:4843170-4843925	ZNF500	61769	0.468366	0.00662925	none
chr16:5092902-5095413	ZNF500	187208	0.430458	1.82164e-09	none
chr16:5580058-5580620	ZNF500	674364	0.207069	0.000918435	none
chr16:66667629-66669427	NAE1	133723	0.296333	1.07119e-06	none
chr16:66888325-66889006	MIR328	52887	0.237556	0.000135951	HD
chr16:67419891-67420726	DPEP2	338106	0.42714	0.00195349	none
chr16:681263-681973	FAM195A	36421	0.477471	0.0151626	none
chr16:70488351-70489853	ST3GAL2	249867	0.34132	9.28042e-06	none
chr16:7745236-7746348	GRIN2A	2728846	0.281829	0.000135489	HD
chr16:812465-813287	FAM195A	167623	0.169724	7.05485e-07	none
chr16:826501-827121	FAM195A	181659	0.30976	0.00565965	none
chr16:88175527-88176941	MAP1LC3B	443137	0.333085	6.96274e-07	none
chr16:88842321-88844072	MAP1LC3B	1109931	0.376084	1.02426e-06	none
chr17:1081406-1082890	BHLHA9	153601	0.358775	7.46048e-06	none
chr17:1083363-1085137	BHLHA9	151354	0.395144	3.45127e-06	none
chr17:1168968-1169913	BHLHA9	66578	0.304904	1.11755e-05	none
chr17:12109948-12111537	MAPT	579709	0.253688	9.08721e-09	none
chr17:1233279-1234016	BHLHA9	2475	0.471956	0.0215602	none
chr17:12500912-12501455	MAPT	970673	0.398715	0.0135566	none
chr17:13931772-13932758	MEOX1	15444	0.30226	0.0013655	HD
chr17:14387309-14389078	BRCA1	1479	0.349754	1.67591e-08	none
chr17:15248661-15249364	RAB5C	135070	0.353962	0.00480106	none
chr17:15426328-15427270	RAB5C	41894	0.30684	1.25675e-05	none
chr17:16959683-16960233	KRT25	198815	0.334943	0.0135289	none
chr17:24704198-24705151	MIR632	171242	0.479011	0.0215188	none
chr17:26350520-26351980	MIR193A	637324	0.236934	2.49233e-14	none
chr17:30015060-30015830	TMEM97	980670	0.154221	1.67473e-08	none
chr17:3428772-3429757	OR1E5	29905	0.39638	0.00194862	none
chr17:36537143-36537679	FAM83G	622185	0.395419	0.0135014	none
chr17:43408462-43409420	ELAC2	44454	0.389707	0.00967546	none
chr17:4835786-4837135	SPATA22	1302609	0.358381	0.000172481	none
chr17:48476808-48477640	XYLT2	852243	0.262674	0.00040395	none
chr17:48807897-48809240	XYLT2	520643	0.407041	0.000694341	HD
chr17:49938232-49939200	NME1	213065	0.328107	3.7766e-05	none
chr17:5138665-5139351	SPATA22	1605488	0.406356	0.00661484	none
chr17:57452600-57453885	MIR142	53546	0.172714	6.44554e-12	none
chr17:64093443-64094820	DDX5	283423	0.223512	8.19427e-07	none
chr17:64718671-64719619	APOH	710592	0.46332	0.0047475	none
chr17:7034017-7035017	MIR195	142926	0.424047	0.00152648	none
chr17:72418-73688	BHLHA9	1162803	0	0	none
chr17:79106605-79107398	BIRC5	1219510	0.20252	1.95851e-06	none
chr17:8042247-8042885	LSMD1	6547	0.417229	0.0224075	none
chr17:81302833-81304048	MIR657	5849	0.261367	1.28064e-05	none
chr17:81850556-81851876	ACTG1	138670	0.339964	0.000311762	none
chr17:82625803-82626815	TEX19	37103	0.0178407	0	none
chr17:83350499-83351236	TEX19	761799	0.161323	9.16817e-05	none
chr17:8908059-8909440	CALCOCO2	14355	0.483629	0.00151862	none
chr18:16084660-16086478	TYMS	55871	0.18214	4.22041e-17	none
chr18:16984792-16985952	USP14	328745	0.480291	2.64043e-05	none
chr18:19824889-19825515	CABYR	128349	0.399518	0.00194377	none
chr18:29369533-29370511	TTR	1877344	0.425272	2.40183e-05	none
chr18:4248235-4249225	MC5R	1575103	0.398976	0.00660049	none
chr18:4282504-4284455	MC5R	1609372	0.446843	3.86514e-07	none
chr18:4561285-4562384	MC5R	1888153	0.446921	0.00319731	none
chr18:4562934-4563718	MC5R	1889802	0.316511	0.000142446	none
chr18:58879347-58880413	MC4R	2033027	0.0495188	4.44302e-28	HD
chr18:6553423-6554242	NDUFV2	945178	0.0332721	1.40839e-13	none
chr18:73715838-73716717	MBP	227471	0.287601	4.19694e-05	none
chr18:77135528-77137449	MBP	3191340	0.189804	9.90298e-17	none
chr19:10892472-10893247	MIR199A-1	200480	0.333253	0.00155744	none
chr19:11494436-11496055	MIR199A-1	400709	0.450227	3.73925e-05	none
chr19:11951147-11952052	MIR199A-1	857420	0.35602	2.74728e-08	none
chr19:14757299-14757844	MIR181D	483168	0.321216	0.00479022	none
chr19:17705841-17707302	ABHD8	20410	0.443339	0.00105515	HD
chr19:17824590-17825269	BST2	15394	0.340154	0.000393301	HD
chr19:17825886-17826921	BST2	13742	0.434859	0.00473666	HD
chr19:18607677-18608517	RPL18A	308101	0.417242	0.00141073	none
chr19:18608549-18609148	RPL18A	308973	0.47554	0.0223655	none
chr19:19164301-19165292	COMP	96737	0.394762	0.00193895	none
chr19:19760220-19761138	SUGP1	49246	0.325016	0.000392079	HD
chr19:20457892-20458595	NDUFA13	441504	0.223028	3.19253e-06	none
chr19:21916252-21917111	NDUFA13	1899864	0.0433343	1.53427e-22	none
chr19:22715568-22716627	NDUFA13	2699180	0.494877	0.00652378	none
chr19:22878379-22879906	NDUFA13	2861991	0	0	none
chr19:23055132-23056253	NDUFA13	3038744	0.197197	1.76142e-08	none
chr19:2444315-2444824	OAZ1	165960	0.282989	0.0179466	none
chr19:2775322-2775885	OAZ1	496967	0.235618	0.000402722	none
chr19:2920408-2920955	OAZ1	642053	0.221989	0.00564702	none
chr19:3138164-3138735	RAX2	686432	0.482321	0.032889	none
chr19:3652320-3653171	RAX2	171996	0.444233	0.0223236	none
chr19:3653914-3654766	RAX2	170401	0.268734	0.00013503	none
chr19:40590906-40591417	SCN1B	60112	0.439769	0.0341824	none
chr19:41799488-41800512	ZNF565	53133	0.49663	0.0151326	none
chr19:42418383-42419444	ZNF566	190323	0.160884	3.64333e-06	none
chr19:4310354-4310911	DAPK3	266816	0.0709259	4.11758e-07	HD
chr19:4358865-4360933	DAPK3	315327	0.397338	7.31149e-08	none
chr19:44391314-44392185	PSMD8	461931	0.399057	0.000576788	none
chr19:46116385-46117210	MIR641	250545	0.263146	0.000401502	none
chr19:47521445-47522315	DMRTC2	197517	0.4189	0.00965488	none
chr19:47870399-47871056	DMRTC2	546471	0.48744	0.00689028	none
chr19:53955942-53957010	FUT2	456332	0.40471	0.000171915	none
chr19:54861724-54862282	CGB1	110019	0.385552	0.00106415	none
chr19:54885718-54886639	CGB1	134013	0.257872	0.000134573	none
chr19:55205081-55205788	MIR150	29977	0.318285	0.00156915	none
chr19:55454857-55455435	AKT1S1	165672	0.209609	0.000400289	none
chr19:56683359-56683931	KLK3	158962	0.432256	0.03412	none
chr19:58376141-58378322	MIR643	432335	0.417978	5.16591e-09	none
chr19:58467834-58469244	VN1R2	460095	0.140581	1.02431e-11	none
chr19:58492324-58493028	VN1R2	436311	0.0211876	0	none
chr19:58643043-58644450	VN1R2	284889	0.371913	5.74188e-06	none
chr19:59648092-59648739	MIR935	19912	0.234317	0.00013412	HD
chr19:6888543-6889148	ACSBG2	635896	0.332015	0.0179118	none
chr19:804289-805115	GPX4	258362	0.294971	3.81197e-06	none
chr19:834936-835488	GPX4	227989	0.389307	0.0340579	none
chr19:858629-859710	GPX4	203767	0.335292	0.000310769	none
chr19:932655-933449	GPX4	130028	0.452223	0.0214776	none
chr20:18700862-18701480	BANF2	810417	0.319219	0.00156514	none
chr20:2105878-2107262	NOP56	446249	0.381217	1.68916e-08	none
chr20:232457-233615	DEFB132	23562	0.0984284	4.5514e-13	none
chr20:2459782-2460589	NOP56	92922	0.160244	1.66077e-08	none
chr20:25398714-25400634	GZF1	1735578	0.470172	0.000115309	none
chr20:26117813-26119269	DEFB116	2109357	0.234253	1.74733e-08	none
chr20:28802502-28803343	XKR7	112202	0.456163	0.0047086	none
chr20:4121478-4122481	MIR103-2	298278	0.390994	0.00273427	HD
chr20:54094594-54095318	CSTF1	69548	0.0836823	1.38962e-13	none
chr20:61023336-61024475	CHRNA4	268751	0.38027	0.00193415	HG
chr20:61444551-61445085	CHRNA4	151325	0.284572	0.0178772	none
chr20:61476178-61476894	CHRNA4	182952	0.0737051	3.73553e-10	none
chr20:61696336-61697168	SAMD10	252567	0.355437	0.000110277	HD
chr20:62080756-62081489	SAMD10	131021	0.222896	0.000399083	none
chr20:623389-624316	DEFB132	414494	0.38967	0.000236788	none
chr20:699920-700770	DEFB132	491025	0.241469	1.0584e-06	HG
chr21:36740855-36742228	MIR802	1273200	0.297628	4.24786e-05	none
chr21:44352516-44353206	ITGB2	214262	0.0866591	0.000153803	none
chr21:45859532-45860136	POFUT2	919181	0.427809	0.00469768	none
chr21:45902076-45903036	POFUT2	961725	0.435509	3.44714e-05	none
chr22:16973137-16973673	C22H22orf29	1343211	0.260649	0.00563444	none
chr22:18748441-18749313	MIR1286	15724	0.333298	0.00155351	none
chr22:19418545-19419147	MIR1286	685828	0.340525	0.00136186	HG
chr22:22012338-22013893	ZDHHC8	27793	0.0431139	1.33643e-37	none
chr22:22408107-22408729	ZDHHC8	423562	0.20805	0.00156115	none
chr22:24091038-24092386	SPECC1L	1207024	0.303743	5.37924e-12	none
chr22:28313463-28314466	GAL3ST1	1101629	0.300678	3.79416e-06	HD
chr22:31094591-31095427	SELM	1108578	0.336343	0.000390865	none
chr22:31095900-31097099	SELM	1109887	0.444258	1.41734e-08	none
chr22:31360693-31361672	SELM	1374680	0.208436	2.02718e-07	none
chr22:36998282-36998882	TMEM184B	194912	0.495696	0.0328282	none
chr22:37236361-37237545	TMEM184B	42567	0.424278	0.00140702	none
chr22:37940636-37941335	APOBEC3C	34163	0.121148	3.18712e-06	none
chr22:41576586-41577297	A4GALT	197627	0.332022	0.000389659	none
chr22:45760965-45761972	MIRLET7B	463349	0.329046	8.81729e-05	HD
chr22:45777605-45778555	MIRLET7B	479989	0.384736	0.00106125	none
chr22:49106677-49107511	MIRLET7B	3809061	0.211758	0.000397885	none
chr22:49624949-49626506	MIRLET7B	4327333	0.399575	4.36327e-06	none
chr22:49626812-49628241	MIRLET7B	4329196	0.243298	1.19217e-05	none
chr2a:103337298-103338414	ST6GAL2	4660916	0.264977	3.77651e-06	none
chr2a:107202403-107203978	ST6GAL2	795352	0.398418	1.21956e-08	none
chr2a:107405333-107406197	ST6GAL2	593133	0.451344	0.0151027	none
chr2a:10927010-10927939	PDIA6	91407	0.291536	0.000131872	none
chr2a:113092431-113094825	CBWD2	1192445	0.159899	1.66637e-26	none
chr2a:114369924-114370451	CBWD2	82654	0.276587	4.18117e-05	none
chr2a:24909182-24909752	PTRHD1	396236	0.429585	0.00192938	none
chr2a:25694118-25695234	PTRHD1	388130	0.283789	4.23165e-05	none
chr2a:27082351-27083994	CCDC164	105152	0.30476	3.68641e-06	none
chr2a:27378273-27378954	CCDC164	401074	0.388032	0.00477944	none
chr2a:44695452-44696269	CALM2	3605733	0.4419	0.0102619	none
chr2a:654342-655053	SH3YL1	396013	0.048372	0	none
chr2a:66287008-66287928	MDH1	1296271	0.333449	0.00135824	none
chr2a:7083296-7084013	CPSF3	2519591	0.39766	0.00963438	none
chr2a:72529388-72530343	GMCL1	1186293	0.379442	0.000236017	none
chr2a:75721035-75721884	GMCL1	4377940	0.0514944	1.99286e-12	none
chr2a:76250883-76251661	GMCL1	4907788	0.441429	0.0150729	none
chr2a:89216143-89217708	ST3GAL5	1432189	0.433741	2.76483e-06	none
chr2b:114459463-114460148	CCDC93	4166970	0	0	none
chr2b:115690421-115690993	CCDC93	2936125	0.0742316	2.8338e-11	HG
chr2b:115691575-115693328	CCDC93	2933790	0.465838	1.05475e-09	HG
chr2b:118446125-118447415	CCDC93	179703	0.0604891	1.72799e-20	none
chr2b:119856090-119857336	TMEM185B	1022694	0.345829	2.55141e-05	none
chr2b:128255067-128255996	POLR2D	458808	0.492616	0.00687543	none
chr2b:128745139-128745749	POLR2D	30335	0.00279092	0	none
chr2b:131162757-131163585	PLEKHB2	707021	0.174356	7.0121e-07	none
chr2b:136205526-136206502	MIR128-1	3628528	0.300241	3.66852e-06	none
chr2b:162213991-162214584	ERMN	263838	0.293727	0.00562192	none
chr2b:164481376-164482149	ERMN	2531223	0.320045	4.21556e-05	none
chr2b:181648268-181649427	MIR1246	36977	0.458725	0.000493469	none
chr2b:190926717-190927741	MIR561	2620505	0.253885	1.27524e-05	none
chr2b:207512480-207514252	ALS2	258921	0.422633	7.63348e-05	HD
chr2b:208144225-208145305	WDR12	280041	0.48794	1.01196e-06	none
chr2b:214620626-214621532	CRYGA	842893	0.0346387	0	none
chr2b:225374209-225375557	SPEG	0	0.353103	0.000797969	HD
chr2b:237705350-237706621	PTMA	228639	0.215429	1.94831e-06	none
chr2b:238574693-238575707	MIR1244-6	634664	0.275583	0.000474198	none
chr3:123703870-123704622	TMEM39A	65350	0.0958841	2.33431e-05	none
chr3:12880558-12882133	HRH1	1309998	0.339065	0.000109895	none
chr3:130332524-130333419	MIR548I-1	152707	0.278292	1.25131e-05	none
chr3:138891874-138892913	TF	569213	0.144123	6.96986e-07	HD
chr3:14004913-14006171	MRPS25	1424474	0.260796	1.05262e-06	none
chr3:146354834-146356122	RNF7	73878	0.468822	8.007e-05	none
chr3:163705806-163706628	SCHIP1	1195539	0.259501	3.70686e-06	none
chr3:175632970-175635462	CLDN11	0	0.38377	5.60823e-10	none
chr3:190802346-190803170	MIR1224	1040034	0.479863	0.00152254	none
chr3:202615598-202616799	MIR922	738606	0.45142	0.000164666	none
chr3:202652173-202653025	MIR922	702380	0.36102	0.000795733	none
chr3:203335887-203336664	MIR922	18741	0.00287564	0	none
chr3:250986-251957	MIR885	10437087	0.27111	3.16231e-08	HG
chr3:252026-253889	MIR885	10435155	0.372008	1.95189e-15	HG
chr3:3913086-3915686	MIR885	6773358	0.491364	3.55371e-08	none
chr3:46160469-46161888	EXOSC7	173282	0.275363	3.91146e-07	HD
chr3:49832727-49833576	MIR711	121162	0.33687	0.00105837	HD
chr3:53575087-53575624	MIR135A-1	23275	0.362095	0.0134741	none
chr3:56792008-56793158	SELK	1599851	0.414646	0.0046868	none
chr3:57495653-57496452	HESX1	1040564	0.476009	0.0327676	HD
chr3:601283-602016	MIR885	10087028	0.330467	0.00371969	none
chr3:77392419-77394473	MIR1284	3993162	0.231442	3.98014e-17	HG
chr3:77602305-77602907	MIR1284	4203048	0.0512893	2.79148e-26	none
chr3:77610085-77610689	MIR1284	4210828	0.0714293	3.69662e-10	none
chr4:107039285-107040048	NHEDC2	640856	0.384715	0.000793511	none
chr4:1159349-1160039	SLBP	608473	0.445698	0.0150432	none
chr4:121974-123384	ZNF141	231748	0.417982	6.65792e-05	none
chr4:125094357-125095854	ANXA5	0	0.445052	9.87531e-07	none
chr4:16704233-16704768	LAP3	824966	0.27034	0.0178427	none
chr4:188452789-188453687	CASP3	852828	0.272146	0.000450543	none
chr4:188642602-188644203	CASP3	662312	0.499227	0.00321599	none
chr4:189831270-189831921	CASP3	524755	0.451134	0.0339959	none
chr4:2068356-2069218	MIR943	6086	0.291166	0.00154959	none
chr4:41232805-41233622	UBE2K	1198218	0.486636	0.0150137	none
chr4:50152851-50153716	MIR575	2533020	0.48091	0.0327073	none
chr4:574938-575705	ZNF141	219806	0	0	none
chr4:6479352-6480188	MSX1	1519370	0.273446	1.26988e-05	none
chr4:67104153-67105264	ODAM	6696260	0.119116	1.01267e-11	none
chr4:704221-705098	ZNF141	349089	0.0793053	4.67457e-15	none
chr4:78597350-78598767	SPARCL1	11846893	0.462039	5.51909e-05	none
chr4:9520134-9521229	DEFB131	301313	0.361559	2.5412e-05	none
chr5:134459189-134460895	KIF3A	96422	0.387924	4.87011e-09	none
chr5:137619044-137620591	H2AFY	538922	0.365434	5.36465e-08	none
chr5:14630239-14630968	FAM173B	4193935	0.380368	0.0134468	none
chr5:147834414-147834977	ADRB2	2931403	0.426261	0.00961397	none
chr5:152114406-152116194	TIGD6	158185	0.374826	5.10508e-05	none
chr5:175043103-175043706	NPM1	1388421	0.0416079	3.65851e-10	none
chr5:179744840-179745448	PRELID1	59947	0.485013	0.0222819	none
chr5:183342253-183343244	MIR340	840445	0.449978	8.00225e-05	HG
chr5:183766509-183767244	MIR340	1264701	0.298654	2.32953e-23	none
chr5:27256553-27257306	MIR9-2	270031	0.454579	0.0149842	none
chr5:323110-324803	NDUFS6	1534048	0.0540319	1.10959e-28	none
chr5:35178970-35180344	NSA2	5950357	0.469861	0.00151466	HD
chr5:35180683-35181197	NSA2	5949504	0.399349	0.0222403	HD
chr5:35679650-35680171	NSA2	5450530	0.306707	0.00560945	none
chr5:505672-506401	NDUFS6	1352450	0.410238	0.00959364	none
chr5:6589790-6590720	TAS2R1	3202707	0.0279055	0	none
chr5:99807415-99808035	ST8SIA4	2089421	0.220715	0.00155717	none
chr6:10902071-10902849	ERVFRD-1	393943	0.337669	0.000309783	none
chr6:131177497-131178228	ECHDC1	1618705	0.386687	0.0095734	none
chr6:166160082-166160922	TCP1	3432858	0.499814	0.0431624	none
chr6:169631581-169632590	TBP	4177578	0.254626	3.84252e-07	none
chr6:17434276-17435461	TPMT	1060622	0.480416	0.0020243	none
chr6:18626250-18627297	TPMT	130167	0.388502	1.366e-07	none
chr6:28272730-28273782	ZNF192	357547	0.452784	0.000241588	HD
chr6:2855566-2856647	FARS2	2471655	0.267006	1.15994e-06	none
chr6:28573860-28574609	ZNF192	56720	0.190983	1.93821e-06	none
chr6:2943927-2944555	FARS2	2383747	0.238781	0.00559704	none
chr6:30645735-30646846	HCG9	38711	0.370951	0.000308803	none
chr6:31107059-31108368	HLA-E	0	0.205919	4.20979e-09	HD
chr6:31958900-31960094	HLA-C	37119	0.0449527	1.37133e-13	none
chr6:32006501-32007696	HLA-B	0	0.312852	3.88521e-07	HD
chr6:32052699-32054358	MICB	0	0.171352	1.26362e-13	none
chr6:43967807-43969199	KLHDC3	56667	0.298426	2.54625e-10	none
chr7:102497627-102498393	TRIP6	1749101	0.00451712	0	none
chr7:105620329-105621370	HBP1	1495451	0.370287	0.0007913	HD
chr7:130567443-130568476	MIR335	360246	0.375896	0.0065862	none
chr7:1422546-1423487	MIR339	527911	0.416069	0.00140332	none
chr7:151923941-151925106	MIR671	148553	0.219174	7.47003e-08	none
chr7:151952022-151953285	MIR671	176634	0.462914	0.000492055	none
chr7:151953908-151954564	MIR671	178520	0.437883	0.000996993	none
chr7:156198827-156200286	DPP6	1254924	0.0761102	6.53454e-24	none
chr7:158139506-158140662	MIR153	309392	0.213992	8.14606e-07	HD
chr7:19305263-19306244	TWIST1	20	0.222316	2.04543e-13	HD
chr7:19333960-19334652	TWIST1	27696	0.282891	0.00155322	HD
chr7:25518654-25519608	CYCS	66777	0.44986	5.32379e-05	none
chr7:2615357-2617101	MIR339	1720722	0.488734	0.00217218	none
chr7:27195720-27196774	HOXA7	303797	0.342293	0.000449218	none
chr7:30050673-30051512	MIR550-1	3494	0.40356	9.16005e-05	none
chr7:31127439-31128400	MIR550-2	457991	0.439946	7.60602e-05	none
chr7:45741032-45742297	POLD2	837258	0.459993	0.000712311	none
chr7:48314525-48315473	POLD2	3410751	0.486902	0.0143549	none
chr7:48360357-48362069	POLD2	3456583	0.320894	3.28685e-06	none
chr7:49710785-49711326	POLD2	4807011	0.0801853	4.27989e-08	none
chr7:55675676-55676323	MRPS17	1298586	0.164985	2.32482e-05	none
chr7:56754466-56755123	MRPS17	219786	0.461974	0.0221989	none
chr7:56755159-56756263	MRPS17	218646	0.417661	5.27264e-06	none
chr7:64153689-64154452	CRCP	1577760	0.400251	0.00139965	none
chr7:64730432-64731570	CRCP	1000642	0.438923	5.30407e-05	none
chr7:65167456-65168237	CRCP	563975	0.370072	0.000575144	none
chr7:65343836-65344503	CRCP	387709	0.19196	1.9e-05	none
chr7:6548820-6549691	RAC1	166707	0.455801	0.0102406	none
chr7:72766864-72768419	MIR590	1017581	0.14721	1.89011e-22	none
chr7:74863036-74864300	MIR590	1077036	0.498132	3.45216e-05	HG
chr7:75535602-75536380	MIR590	1749602	0.237555	3.50629e-05	none
chr7:78844084-78844651	MIR590	5058084	0.397969	0.00057351	none
chr7:89744757-89745493	FAM133B	2469505	0.336932	0.0134196	none
chr7:910416-911245	MIR339	15781	0.185668	0.000396693	none
chr7:99845825-99846618	ZSCAN21	63025	0.389552	0.00467598	none
chr8:103502687-103503273	ODF1	1939707	0.35944	0.0133926	none
chr8:119123281-119124166	ZHX1	3689916	0.475441	0.0102194	none
chr8:119588634-119590930	ZHX1	3223152	0.477141	4.09555e-06	none
chr8:141028852-141029366	LYNX1	1617810	0.190198	9.13589e-05	none
chr8:141563960-141565363	LYNX1	1081813	0.449662	0.00047694	none
chr8:143012914-143014703	TOP1MT	290305	0.40979	7.18455e-11	none
chr8:143687925-143689403	MIR937	113646	0.0281814	1.99915e-32	none
chr8:144702103-144703679	C8H8orf82	173476	0.266276	3.13328e-09	none
chr8:18904568-18905552	MIR320A	323699	0.428925	0.0046652	none
chr8:18908600-18909994	MIR320A	327731	0.290874	1.1606e-06	none
chr8:18921938-18923035	MIR320A	341069	0.412884	0.00042006	none
chr8:1961342-1961945	MIR596	204212	0.420043	0.00955325	HG
chr8:1991498-1992545	MIR596	234368	0.19475	4.43825e-07	none
chr8:30182474-30183384	TTI2	844	0.320312	0.0047687	none
chr8:40033749-40035194	CHRNA6	482805	0.0739448	1.76367e-27	none
chr8:53267422-53267970	XKR4	28630	0.0272943	0	none
chr8:59034900-59035896	RAB2A	399065	0.490834	0.0101982	HD
chr8:70638731-70640199	XKR9	1619610	0.37586	3.43418e-06	none
chr8:7819036-7820522	DEFB108P	92724	0.391948	1.02701e-06	none
chr8:7892222-7893062	DEFB108P	20184	0.0598524	6.48428e-30	none
chr8:8000002-8000503	DEFB108P	86756	0	0	none
chr8:80239949-80240681	SNX16	219888	0.391173	0.00272765	none
chr8:8034569-8035301	DEFB108P	121323	0.138361	4.09049e-07	HG
chr8:8059444-8060349	DEFB108P	146198	0.230565	8.09843e-07	HG
chr8:8065668-8066464	DEFB108P	152422	0.159273	4.40998e-07	HG
chr8:8189858-8191386	DEFB134	95551	0.324277	2.00916e-08	none
chr8:8207302-8208766	DEFB134	78171	0.300136	8.69761e-10	none
chr8:8213152-8214612	DEFB134	72325	0.036805	3.40921e-21	none
chr8:8405044-8406103	DEFB136	94689	0	0	none
chr8:8485194-8485784	MIR548I-5	103687	0.0711299	0	none
chr8:8610689-8611549	MIR548I-5	21218	0.173632	3.62598e-06	none
chr8:8616883-8617606	MIR548I-5	27412	0.0128467	0	none
chr8:95519687-95520998	MIR599	2968163	0.469411	1.88186e-05	none
chr8:96465644-96466707	MIR599	2022454	0.0140114	0	none
chr8:99873401-99874251	ZNF706	297306	0.456808	0.0149549	none
chr9:127581037-127582004	ST6GALNAC6	120388	0.467785	0.0214366	none
chr9:127960375-127961236	PTGES2	10580	0.0143996	0	none
chr9:129463018-129464398	MIR219-2	1244094	0.420565	0.000475565	none
chr9:129622104-129623227	MIR219-2	1403180	0.345138	0.0010555	none
chr9:130071902-130073079	POMT1	1447047	0.373919	0.000789102	none
chr9:133293988-133295370	ABO	58299	0.276215	1.1623e-07	none
chr9:133352968-133354835	ABO	0	0.150417	4.05518e-28	none
chr9:133837131-133838292	RPL7A	399429	0.207589	8.05134e-07	none
chr9:136231503-136232225	INPP5E	446135	0.152037	1.75622e-08	none
chr9:137053235-137054387	MIR126	133489	0.196762	4.38207e-07	none
chr9:137366353-137367014	TUBB2C	128947	0.128923	4.24746e-08	none
chr9:137418284-137420115	TUBB2C	75846	0.447565	0.000240807	none
chr9:137534383-137537167	TUBB2C	38422	0.0749298	2.73333e-26	none
chr9:137674023-137675039	TUBB2C	178062	0.274599	1.24592e-05	none
chr9:198676-199891	MIR101-2	4752623	0.0901939	3.77442e-21	none
chr9:19922613-19923423	MIR491	1274829	0.448239	0.00686064	none
chr9:22506069-22506846	CDKN2A	34506	0.372229	0.00371098	none
chr9:25433367-25434508	MTRNR2L14	2437563	0	0	none
chr9:2655719-2657493	MIR101-2	2295021	0.410641	1.81733e-12	none
chr9:34177684-34178707	SPINK4	287301	0.313248	4.19959e-05	none
chr9:34402518-34403794	SPINK4	512135	0.363486	1.67447e-08	none
chr9:35262303-35263116	IL11RA	64881	0.338808	0.0133656	none
chr9:36554846-36555723	IL11RA	1226849	0.488555	0.0149257	none
chr9:39205764-39206760	IL11RA	3877767	0.308699	0.00135464	none
chr9:39319188-39319944	IL11RA	3991191	0.167036	0.000395509	none
chr9:496607-497641	MIR101-2	4454873	0.477145	0.0213956	none
chr9:85100175-85100944	ISCA1	356403	0.487201	0.00472587	none
chr9:89956134-89957342	ANKRD19P	2065757	0.314408	3.6508e-06	none
chr9:91069634-91070306	ANKRD19P	952793	0.0990261	4.06375e-07	none
chr9:96952385-96953254	41159	875250	0.339636	0.0004479	none
chr9:99854564-99855487	PPP3R2	1014410	0.499031	0.00320837	none
chrX:103601820-103603235	MORF4L2	278398	0.108964	4.73376e-14	none
chrX:154817820-154819511	MIR1184	136700	0.485155	5.49433e-05	none
chrX:24541949-24542519	IL1RAPL1	4399495	0.108226	2.31541e-05	none
chrX:256531-257453	MIR651	7709682	0.470687	1.26664e-05	none
chrX:2769066-2769975	MIR651	5197160	0.437373	0.0148966	none
chrX:45096-45633	MIR651	7921502	0.00610197	0	none
chrX:49340280-49340865	WDR13	540698	0.227663	0.000915898	none
chrX:77534805-77535619	PGK1	0	0.351483	7.42673e-06	none
