# Supplementary material for: Human-Specific Histone Methylation Signatures at Transcription Start Sites in Prefrontal Neurons
Source: PLoS Biol. 2012 Nov 20;10(11):e1001427. doi: 10.1371/journal.pbio.1001427 (PMC3502543; doi:10.1371/journal.pbio.1001427)
Supplement: Table S9 — Sequences with human-specific H3K4me3 gain in prefrontal neurons that were recently shown to be a part of chromatin loopings in conjunction with RNA polymerase II occupancy [25]. (XLSX) [file pbio.1001427.s012.xlsx]

## Sheet: ST9
Supplementary Table 9 (Shulha et al.) Interacting regions
Human Specific Interacting Peaks
Overlapping Data Region A		Overlapping Data Region B
H3K4me3 Peak 1	ChIA PET Interaction 1	H3K4me3 Peak 2	ChIA PET Interaction 2
chr5:180586923-180587796	chr5:180585150-180588033	chr5:180610881-180611525	chr5:180609744-180613590
chr16:2204504-2205607	chr16:2203385-2206711	chr16:2954113-2955495	chr16:2953948-2956847
chr16:21512663-21514196	chr16:21512002-21513858	chr16:22448157-22449013	chr16:22446978-22449925
Region	Size (bp)	Nearest TSS	Distance to TSS (bp)	DECIPHER syndroms
chr5:180586923-180587796	873	OR2V2	4981
chr5:180610881-180611525	644	TRIM7	16405
chr16:21512663-21514196	1533	LOC100271836	0
chr16:2204504-2205607	1103	SNORD60	0
chr16:22448157-22449013	856	LOC641298	0	16p11.2-p12.2 syndrome
chr16:2954113-2955495	1382	FLYWCH1	6484
ChIA-PET peaks from Li, G., et al. Extensive promoter-centered chromatin interactions provide a topological basis for transcription regulation. Cell 148, 84-98 (2012).
