# Supplementary material for: Human-Specific Histone Methylation Signatures at Transcription Start Sites in Prefrontal Neurons
Source: PLoS Biol. 2012 Nov 20;10(11):e1001427. doi: 10.1371/journal.pbio.1001427 (PMC3502543; doi:10.1371/journal.pbio.1001427)
Supplement: Table S10 — Genome coordinates of the subset of 33 neuHP that are significantly enriched in prefrontal neurons (NeuN+) as compared to lymphocytes (see Text S1, “ChiP-seq analyses”) and to non-neurons in the PFC (NeuN−; Figure S1) and that show human-specific gain in 11 humans as compared to the three macaques and four chimpanzees, including HG19 (and after liftover), Rhesus macaqua 2 (RM2) and P. troglodytes 2 (PT2) genome coordinates, and species-specific enrichments. (XLS) [file pbio.1001427.s013.xls]

## Sheet: ST10
Supplementary Table 10 (Shulha et al.) Genome coordinatess of the 33 human-specific neuronal H3K4me3 peaks, and species-specific enrichments
HG19 peak	PT2 lifted over region	RM2 lifted over region	TSSDistance	TSS	HumanHG19/ChimpHG19	HumanHG19/MacaqueHG19	HumanHG19/ChimpPT2	HumanHG19/MacaqueRM2	pvalue_vs_ChimpHG19	pvalue_vs_MacaqueHG19
chr1:145037804-145040692	chr1:114291460-114294368	chr1:123151903-123154795	0	PDE4DIP	3.21971	3.66424	9.48421	6.44801	9.88349e-121	1.14344e-80
chr1:147717685-147719570	N/A	N/A3	93216	NBPF11	4.95232	11.9962	N/A	N/A	2.50807e-93	3.5838e-112
chr2:115419153-115420608	chr2b:115178634-115180082	chr13:120810872-120812313	199974	DPP10	16.6599	26.2628	29.9251	52.2182	3.35409e-41	0
chr2:115917965-115921773	chr2b:115689818-115693984	chr13:121295520-121299288	0	DPP10	3.00452	2.05915	3.81913	1.90397	9.50988e-199	7.53126e-56
chr2:132794729-132796576	N/A1	N/A	122949	ANKRD30BL	6.22636	8.03951	N/A	N/A	4.32558e-55	2.06619e-42
chr2:133013735-133016150	N/A1	N/A	0	ANKRD30BL	4.64914	4.90423	N/A	N/A	6.80413e-130	2.13326e-73
chr3:237095-242136	chr3:250169-255674	chr2:60835969-60841006	0	CHL1	3.31724	6.76492	3.55149	1.8697	2.38001e-175	5.4776e-201
chr3:2139182-2142802	chr3:2165499-2169130	chr2:58925150-58928807	0	CNTN4	2.79637	3.52734	3.3247	1.61818	2.01798e-190	1.50694e-138
chr3:87137688-87139305	chr3:89383926-89385535	chr2:11336637-11338558	97431	VGLL3	2.64535	27.4446	6.9735	72.3416	9.2474e-53	1.82991e-198
chr5:146762173-146763181	chr5:149309971-149310981	chr6:143839745-143840754	70079	DPYSL3	4.8386	9.83581	14.5638	48.0954	9.90004e-12	9.90004e-12
chr6:151814531-151816287	chr6:154260072-154262012	chr4:111587274-111589054	0	C6orf97	2.42078	6.39573	6.75216	4.69629	1.51438e-16	1.68523e-25
chr7:32800880-32802246	chr7:33128606-33129985	chr3:93391552-93392788	2983	LOC401321	2.07043	4.59354	5.78645	0.715579	3.36617e-07	2.74376e-09
chr7:51538748-51540078	chr7:52419132-52420461	chr3:74950020-74951322	154233	COBL	3.22836	3.56455	10.1079	4.63766	1.77311e-19	1.84313e-11
chr7:152621856-152623442	chr7:153497059-153498918	chr3:189887322-189888876	165006	ACTR3B	2.32334	4.51865	5.158	2.50824	2.34843e-40	1.66105e-44
chr10:830316-831468	chr10:881838-882857	chr9:963854-964203	94708	DIP2C	2.09813	9.80103	3.06816	2.27202	2.43283e-07	4.69364e-27
chr10:81741180-81742583	N/A1	N/A3	32319	SFTPD	4.3911	30.3277	N/A	N/A	3.95102e-61	8.12534e-207
chr10:103328874-103331401	chr10:101934984-101937878	chr9:101193547-101196100	16626	POLL	2.18779	3.81292	6.95749	3.38986	1.81521e-24	1.81521e-24
chr10:109673385-109675834	chr10:108474591-108477063	chr9:107640605-107643069	749093	SORCS1	4.55608	7.17962	6.90717	2.0892	2.08977e-88	2.08977e-88
chr11:857724-860732	chr11:928551-931972	chr14:670257-673216	13279	TSPAN4	2.5194	40.4211	5.17202	65.7506	1.34169e-47	7.31654e-295
chr13:31626584-31631064	chr13:30784146-30787289	chr17:10468657-10472151	105053	HSPH1	2.34167	5.1378	5.57817	3.74532	8.75978e-78	5.62396e-101
chr15:98195675-98196486	chr15:95586663-95587442	chr7:77612805-77613544	221173	LOC91948	2.43727	5.13033	2.83335	3.60668	8.18986e-06	1.17861e-07
chr17:21475991-21477731	chr17:34682406-34684157	chr16:20738784-20740534	21050	C17orf51	9.15005	28.3975	13.5389	34.8495	4.30531e-48	0
chr18:903446-909852	chr18:15882317-15889265	chr18:13190963-13197299	0	ADCYAP1	2.07045	2.099	4.32903	2.72158	6.75549e-54	4.85618e-20
chr18:73627718-73628912	chr18:72807309-72809115	chr18:69378152-69379997	488129	C18orf62	2.29047	2.05615	6.93917	2.78773	2.22844e-21	4.72983e-07
chr18:74798658-74800451	chr18:74013574-74015363	chr18:70540916-70542819	44323	MBP	2.17782	10.2158	6.33046	14.523	2.66394e-08	2.03804e-23
chr19:17558365-17559781	N/A2	N/A	0	TMEM221	2.48028	3.50628	N/A	N/A	1.02028e-19	5.24626e-14
chr19:51016136-51018764	chr19:56186835-56189494	chr19:56720503-56723324	0	ASPDH	4.29981	13.2856	11.8409	15.3461	1.33599e-49	1.67624e-79
chr20:326778-329498	chr20:307694-310347	chr10:33593880-33596556	0	NRSN2	3.04449	4.51463	4.09625	2.3942	8.5238e-132	2.36141e-113
chr20:361304-363330	N/A2	N/A	0	TRIB3	8.90189	26.4232	N/A	N/A	2.47169e-209	0
chr20:1782608-1784925	chr20:1685469-1687993	chr10:35114916-35117344	22216	LOC100289473	2.60418	3.12505	5.18814	2.2908	2.52444e-41	3.78563e-26
chr20:5484588-5485659	chr20:5409344-5410410	chr10:38804407-38805470	0	LOC149837	5.4176	26.1304	14.9483	17.6493	2.96501e-45	4.96707e-96
chr22:27040777-27045045	chr22:25448967-25453089	chr10:70479231-70483508	8400	MIAT	3.55795	5.48787	10.6491	13.0198	4.16532e-31	4.16532e-31
chr22:47549899-47551490	chr22:46365126-46366719	chr10:91177335-91178942	391382	TBC1D22A	2.13275	6.19304	5.05444	7.01463	8.18988e-07	1.31228e-16
Regions that did not have direct one-to-one correspondence in either PT2 or RM2 are marked as:
1 duplicated in PT2
2 deleted in PT2
3 duplicated in RM2
