# Supplementary material for: Human-Specific Histone Methylation Signatures at Transcription Start Sites in Prefrontal Neurons
Source: PLoS Biol. 2012 Nov 20;10(11):e1001427. doi: 10.1371/journal.pbio.1001427 (PMC3502543; doi:10.1371/journal.pbio.1001427)
Supplement: Table S12 — Regulatory motifs (cis-Red database) gained and lost in the 1,519 human-specific DNA sequence alterations found in the 33 neuHP peaks, in comparison to four other primates and in comparison to archaic hominin genomes (H. neanderthalensis and H. denisova). (XLSX) [file pbio.1001427.s015.xlsx]

## Sheet: ST12
Supplementary Table 12 (Shulha et al.) 1519 HSA in the 33 neuron-specific hnp (from ST10)
Coords	homo_sapiens.seq	gorilla_gorilla.seq	pan_troglodytes.seq	macaca_mulatta.seq	pongo_abelii.seq	TSS	DENISOVA	NEANDERTHAL	Gained TF sites	Lost TF sites	SNPs	PRIMATES	DENISOVA type	NEANDERTHAL type
chr1:145037893-145037893	'a'	'g'	'g'	NO	NO	PDE4DIP	A	a			rs2922975:A/G	CONS	human_type	human_type
chr1:145037930-145037930	'-'	't'	't'	NO	NO	PDE4DIP	'-'	UNDEF				CONS	human_type	UNDEF
chr1:145037984-145037984	't'	'g'	'a'	NO	NO	PDE4DIP	G	T		muEBP-C2(T00215,CATGTG),TFE3-S(T00814,CATGTG)	rs2489136:T/G	NONC	non_human_type	human_type
chr1:145038253-145038253	'c'	't'	't'	NO	NO	PDE4DIP	C	C		NF-1(T00537,TCCA)		CONS	human_type	human_type
chr1:145038815-145038815	'a'	'g'	'g'	NO	NO	PDE4DIP	G	A			rs2442664:A/G	CONS	non_human_type	human_type
chr1:145038952-145038952	'c'	't'	't'	NO	NO	PDE4DIP	Y	C			rs1663881:C/T	CONS	human_type	human_type
chr1:145039508-145039511	'tctc'	'----'	'----'	NO	NO	PDE4DIP	tctc	tctc				CONS	human_type	human_type
chr1:145039562-145039562	'c'	't'	't'	NO	NO	PDE4DIP	Y	T			rs1663878:C/T	CONS	human_type	non_human_type
chr1:145039708-145039708	'g'	'a'	'a'	NO	NO	PDE4DIP	G	G				CONS	human_type	human_type
chr1:145040054-145040054	'a'	'g'	'g'	NO	NO	PDE4DIP	R	a		NF-1(T00537,TCCA)	rs1445031:A/G	CONS	human_type	human_type
chr1:145040148-145040148	'g'	'c'	'c'	NO	NO	PDE4DIP	S	C			rs1631027:G/C	CONS	human_type	non_human_type
chr1:145040471-145040471	'c'	'-'	't'	NO	NO	PDE4DIP	C	C		F2F(T01506,TAAAAT)		NONC	human_type	human_type
chr1:145040616-145040616	'c'	'-'	'a'	NO	NO	PDE4DIP	M	c			rs1663877:C/A	NONC	human_type	human_type
chr1:145040655-145040655	'c'	'-'	'g'	NO	NO	PDE4DIP	C	C				NONC	human_type	human_type
chr2:115419306-115419306	'g'	NO	'c'	'-'	'c'	DPP10	G	G				NONC	human_type	human_type
chr2:115419361-115419361	'g'	NO	'a'	'a'	'a'	DPP10	G	G		NF-E2(T00557,TATA),ETF(T00270,TATAA),NF III-e(T00580,TATA)		CONS	human_type	human_type
chr2:115419380-115419380	'g'	NO	'a'	'a'	'a'	DPP10	G	G				CONS	human_type	human_type
chr2:115419404-115419404	'c'	NO	'g'	'a'	'g'	DPP10	C	C		GR(T00335,TGTTCT),GR(T00333,TGTTCT)		NONC	human_type	human_type
chr2:115419478-115419478	'c'	NO	't'	't'	't'	DPP10	C	n				CONS	human_type	UNDEF
chr2:115419533-115419533	'g'	NO	'a'	'-'	'a'	DPP10	G	n				NONC	human_type	UNDEF
chr2:115419603-115419603	'c'	NO	't'	't'	't'	DPP10	c	n				CONS	human_type	UNDEF
chr2:115419668-115419668	't'	NO	'a'	'g'	'a'	DPP10	n	T		NF-1(T00537,TCCA)		NONC	UNDEF	human_type
chr2:115419705-115419705	'c-----'	NO	'tcaggc'	'tcgggc'	'tcaggc'	DPP10	C	c		NF-1(T00537,GCCA)		CONS	human_type	human_type
chr2:115419707-115419707	'c'	NO	'a'	'a'	'a'	DPP10	C	c		c-Ets-2(T00113,AAGGAA),NF-1(T00537,GCCA)		CONS	human_type	human_type
chr2:115419710-115419710	'c'	NO	'g'	'g'	'g'	DPP10	C	c		c-Ets-2(T00113,AAGGAA),PEA3(T00684,AGGAAA)		CONS	human_type	human_type
chr2:115419750-115419750	'g'	NO	't'	't'	't'	DPP10	G	n				CONS	human_type	UNDEF
chr2:115419774-115419774	'g'	NO	'a'	'a'	'a'	DPP10	G	n				CONS	human_type	UNDEF
chr2:115419789-115419789	'c'	NO	't'	't'	't'	DPP10	C	c				CONS	human_type	human_type
chr2:115419805-115419805	'g'	NO	'-'	'-'	'-'	DPP10	g	g				CONS	human_type	human_type
chr2:115419831-115419832	'cc'	NO	'tg'	'tt'	'ct'	DPP10	CC	CC		CAC-binding protein(T00076,GGTGG)		NONC	human_type	human_type
chr2:115419847-115419847	'g'	NO	'a'	'a'	'a'	DPP10	G	G				CONS	human_type	human_type
chr2:115419885-115419885	'c'	NO	'a'	'a'	'a'	DPP10	c	c				CONS	human_type	human_type
chr2:115419902-115419902	'c'	NO	't'	't'	't'	DPP10	C	n				CONS	human_type	UNDEF
chr2:115419914-115419914	'c'	NO	'a'	'a'	'a'	DPP10	c	n		MAZ(T00490,GGGAGGG)		CONS	human_type	UNDEF
chr2:115419921-115419921	'c'	NO	'a'	'a'	'a'	DPP10	c	n				CONS	human_type	UNDEF
chr2:115419927-115419927	'g'	NO	'a'	'a'	'a'	DPP10	G	n				CONS	human_type	UNDEF
chr2:115419951-115419951	'a'	NO	'-'	'-'	'-'	DPP10	a	n				CONS	human_type	UNDEF
chr2:115419967-115419967	'c'	NO	't'	't'	't'	DPP10	c	n		Sp1(T00752,TGCGC)		CONS	human_type	UNDEF
chr2:115419972-115419972	'c'	NO	't'	't'	't'	DPP10	c	n	Sp1(T00755,CCGCCC),Sp1(T00752,CCGCCC),Sp1(T00759,CCGCCC),Sp1(T00754,CCGCCC)			CONS	human_type	UNDEF
chr2:115419981-115419981	'c'	NO	'a'	'a'	'a'	DPP10	c	n		GR beta(T01920,AGAACA)		CONS	human_type	UNDEF
chr2:115420016-115420017	'gg'	NO	'aa'	'aa'	'aa'	DPP10	GG	nn			rs60380226:G/C	CONS	human_type	UNDEF
chr2:115420025-115420025	'g'	NO	'a'	'a'	'a'	DPP10	G	n				CONS	human_type	UNDEF
chr2:115420040-115420041	'gc'	NO	'at'	'at'	'at'	DPP10	GC	nn				CONS	human_type	UNDEF
chr2:115420054-115420055	'gg'	NO	'aa'	'aa'	'aa'	DPP10	GG	nn				CONS	human_type	UNDEF
chr2:115420088-115420088	'c'	NO	't'	't'	't'	DPP10	C	c				CONS	human_type	human_type
chr2:115420094-115420094	'c'	NO	't'	't'	't'	DPP10	C	c				CONS	human_type	human_type
chr2:115420112-115420113	'ag'	NO	'ca'	'ca'	'ca'	DPP10	AG	nn	NF-1(T00537,TCCA),GR(T00333,CAGAG)		rs74736666:A/C	CONS	human_type	UNDEF
chr2:115420152-115420152	'c'	NO	't'	't'	't'	DPP10	C	c				CONS	human_type	human_type
chr2:115420164-115420164	'c'	NO	't'	't'	't'	DPP10	C	c		GR(T00335,TGTTCT),GR(T00333,TGTTCT)		CONS	human_type	human_type
chr2:115420191-115420191	'g'	NO	'a'	'a'	'a'	DPP10	G	g		Sp1(T00754,AAGGCTGGA)		CONS	human_type	human_type
chr2:115420209-115420209	'c'	NO	't'	't'	't'	DPP10	C	n				CONS	human_type	UNDEF
chr2:115420216-115420216	'g'	NO	't'	't'	't'	DPP10	g	n				CONS	human_type	UNDEF
chr2:115420227-115420227	'c'	NO	't'	't'	't'	DPP10	C	n	gammaCAC2(T00075,CACCC),CACCC-binding factor(T00077,CACCC)	NF-1(T00537,TCCA)		CONS	human_type	UNDEF
chr2:115420248-115420248	'g'	NO	'a'	'a'	'a'	DPP10	g	n		GR beta(T01920,AGAACA)		CONS	human_type	UNDEF
chr2:115420260-115420260	'c'	NO	'g'	'g'	'g'	DPP10	C	n		LF-A1(T00467,GGGCA),Sp1(T00753,GGGCAG)		CONS	human_type	UNDEF
chr2:115420299-115420299	'c'	NO	't'	't'	't'	DPP10	C	c	E2F-1(T01543,TTTCCCGC),Sp1(T00752,TTTCCCGC)			CONS	human_type	human_type
chr2:115420361-115420361	'g'	NO	'-'	'-'	'-'	DPP10	G	g				CONS	human_type	human_type
chr2:115420392-115420392	'c'	NO	't'	't'	't'	DPP10	C	C	NF-1(T00537,GCCA)	ER(T00261,GGTCA)		CONS	human_type	human_type
chr2:115420428-115420428	'c'	NO	'g'	'g'	'g'	DPP10	c	c				CONS	human_type	human_type
chr2:115420446-115420446	'c'	NO	't'	't'	't'	DPP10	C	c				CONS	human_type	human_type
chr2:115420497-115420497	'a'	NO	'g'	'g'	'g'	DPP10	A	A				CONS	human_type	human_type
chr2:115420503-115420503	'c'	NO	't'	't'	't'	DPP10	C	C				CONS	human_type	human_type
chr2:115420508-115420508	'g'	NO	'a'	'a'	'a'	DPP10	G	G				CONS	human_type	human_type
chr2:115918201-115918201	'c'	't'	't'	't'	't'	DPP10	C	n				CONS	human_type	UNDEF
chr2:115918205-115918205	'a'	'g'	'g'	'g'	'g'	DPP10	G	n			rs35809114:A/G	CONS	non_human_type	UNDEF
chr2:115918256-115918256	'c'	't'	't'	't'	't'	DPP10	C	n				CONS	human_type	UNDEF
chr2:115918327-115918327	'g'	'a'	'a'	'a'	'a'	DPP10	G	n		NF-1(T00537,TCCA)		CONS	human_type	UNDEF
chr2:115918330-115918330	'g'	'a'	'a'	'a'	'a'	DPP10	G	n				CONS	human_type	UNDEF
chr2:115918405-115918405	'g'	'a'	'a'	'a'	'a'	DPP10	g	g		GR(T00335,ACAACA)		CONS	human_type	human_type
chr2:115918426-115918426	'g'	'a'	'a'	'a'	'a'	DPP10	G	G				CONS	human_type	human_type
chr2:115918441-115918441	'c'	'a'	'a'	'a'	't'	DPP10	c	C		ATF(T00051,TGACGT),CREB(T00163,TGACG)		NONC	human_type	human_type
chr2:115918468-115918468	'g'	'a'	'a'	'a'	'a'	DPP10	G	g				CONS	human_type	human_type
chr2:115918627-115918627	'g'	'-'	'-'	'-'	'-'	DPP10	n	n	HiNF-A(T00360,AGAAATG)			CONS	UNDEF	UNDEF
chr2:115918662-115918662	'c'	'a'	'a'	'a'	'a'	DPP10	n	c	GR(T00335,AGTTCT)			CONS	UNDEF	human_type
chr2:115918667-115918667	'g'	't'	't'	't'	't'	DPP10	n	g				CONS	UNDEF	human_type
chr2:115918678-115918678	'g'	'a'	'a'	'a'	'a'	DPP10	g	g				CONS	human_type	human_type
chr2:115918689-115918689	'g'	'a'	'a'	'a'	'a'	DPP10	g	G				CONS	human_type	human_type
chr2:115918696-115918696	'c'	't'	't'	't'	't'	DPP10	C	C	CAC-binding protein(T00076,CCACC)			CONS	human_type	human_type
chr2:115918700-115918700	'g'	'a'	'a'	'a'	'a'	DPP10	G	G				CONS	human_type	human_type
chr2:115918702-115918702	'g'	't'	't'	't'	't'	DPP10	G	G				CONS	human_type	human_type
chr2:115918708-115918708	'a'	'g'	'g'	'g'	'g'	DPP10	A	A				CONS	human_type	human_type
chr2:115918736-115918748	'ttcggaaggcgca'	'------------g'	'------------g'	'------------g'	'------------g'	DPP10	TTCGGAAGGCGCA	UNDEF		SRF(T00765,GATGTCC)		CONS	human_type	UNDEF
chr2:115918753-115918753	'c'	'a'	'a'	'a'	'a'	DPP10	C	n				CONS	human_type	UNDEF
chr2:115918758-115918758	'c'	't'	't'	't'	't'	DPP10	C	n	Sp1(T00759,ACGCCC)	SRF(T00765,GATGTCC)		CONS	human_type	UNDEF
chr2:115918760-115918760	'c'	't'	't'	't'	't'	DPP10	C	n	Sp1(T00759,ACGCCC)	SRF(T00765,GATGTCC),NF-1(T00537,TCCA)		CONS	human_type	UNDEF
chr2:115918763-115918764	'gc'	'at'	'at'	'at'	'at'	DPP10	GC	nn	NF-E2(T00558,CTGCCCC)	NF-1(T00537,TCCA)		CONS	human_type	UNDEF
chr2:115918771-115918772	'gg'	'aa'	'at'	'aa'	'aa'	DPP10	GG	nn				NONC	human_type	UNDEF
chr2:115918776-115918776	'g'	'a'	'a'	'a'	'a'	DPP10	G	n				CONS	human_type	UNDEF
chr2:115918787-115918787	'c'	'a'	'a'	'a'	'a'	DPP10	C	n				CONS	human_type	UNDEF
chr2:115918796-115918796	'c'	't'	't'	't'	't'	DPP10	C	C	NF-1(T00537,GCCA)	ER(T00261,GGTCA),TGT3(T00833,CAGGTC)		CONS	human_type	human_type
chr2:115918805-115918805	'c'	'g'	'g'	'g'	'g'	DPP10	C	C				CONS	human_type	human_type
chr2:115918811-115918811	'c'	'a'	'a'	'a'	'a'	DPP10	c	C	Sp1(T00759,ACGCCC)			CONS	human_type	human_type
chr2:115918848-115918848	'g'	'a'	'a'	'a'	'a'	DPP10	g	n				CONS	human_type	UNDEF
chr2:115918872-115918873	'gg'	'-a'	'-c'	'-a'	'-a'	DPP10	gg	nn				NONC	human_type	UNDEF
chr2:115918903-115918903	'g'	'a'	'a'	'a'	'a'	DPP10	G	n		Sp1(T00759,ACGCCC)		CONS	human_type	UNDEF
chr2:115918907-115918907	'g'	'c'	'c'	'c'	'c'	DPP10	g	n		Sp1(T00759,ACGCCC)		CONS	human_type	UNDEF
chr2:115918930-115918930	'c'	'g'	'g'	'g'	'g'	DPP10	c	c	gammaCAC2(T00075,CACCC),CACCC-binding factor(T00077,CACCC)			CONS	human_type	human_type
chr2:115918933-115918933	't'	'g'	'g'	'g'	'g'	DPP10	t	t			rs6719261:T/G	CONS	human_type	human_type
chr2:115918990-115918990	'--------'	'ttgcgtgt'	'ttgcgtgt'	'ttgcgtgt'	'ttgcgtgt'	DPP10	'--------'	UNDEF	Sp1(T00755,GGGGCGGG),Sp1(T00759,GGGGGCGG),Sp1(T00754,GGGGGCGG),c-Myb(T00137,TAAC),CP1(T01171,GGGCGG),Sp1(T00753,GGGCGG),Sp1(T00752,GGGCGG)			CONS	human_type	UNDEF
chr2:115919004-115919004	'g'	'c'	'c'	'c'	'c'	DPP10	g	n				CONS	human_type	UNDEF
chr2:115919010-115919010	'g'	'a'	'a'	'a'	'a'	DPP10	g	g		NF-1(T00537,GCCA)		CONS	human_type	human_type
chr2:115919014-115919014	'g'	't'	't'	't'	't'	DPP10	g	g				CONS	human_type	human_type
chr2:115919028-115919028	't'	'g'	'g'	'g'	'g'	DPP10	t	t		AP-2(T00035,TGGGGA),CAC-binding protein(T00076,GGTGG)	rs6719380:T/G	CONS	human_type	human_type
chr2:115919032-115919032	'g'	'a'	'a'	'a'	'a'	DPP10	g	g		AP-2(T00035,TGGGGA)		CONS	human_type	human_type
chr2:115919048-115919048	'c'	'a'	'a'	'a'	'a'	DPP10	c	c				CONS	human_type	human_type
chr2:115919056-115919057	'cc'	'--'	'--'	'--'	'--'	DPP10	cc	cc				CONS	human_type	human_type
chr2:115919059-115919059	'c'	't'	't'	'-'	'-'	DPP10	c	c				NONC	human_type	human_type
chr2:115919061-115919061	'c'	't'	't'	't'	't'	DPP10	c	c				CONS	human_type	human_type
chr2:115919086-115919086	'g'	't'	'n'	't'	't'	DPP10	g	g				CONS	human_type	human_type
chr2:115919100-115919100	'g'	'a'	'n'	'a'	'a'	DPP10	g	g		gammaCAC2(T00075,CACCC),CACCC-binding factor(T00077,CACCC)		CONS	human_type	human_type
chr2:115919179-115919179	'a'	'-'	'n'	'-'	'-'	DPP10	n	n	c-Ets-2(T00113,GGGAAG)			CONS	UNDEF	UNDEF
chr2:115919192-115919192	'g'	'a'	'n'	'n'	'a'	DPP10	G	n				CONS	human_type	UNDEF
chr2:115919199-115919200	'cg'	'tc'	'nn'	'nn'	'tc'	DPP10	CG	nn		NF-1(T00537,TCCA)		CONS	human_type	UNDEF
chr2:115919214-115919214	'g'	't'	'n'	'n'	't'	DPP10	g	n	Sp1(T00759,GGGGCC)			CONS	human_type	UNDEF
chr2:115919239-115919239	'g'	'c'	'n'	'n'	'c'	DPP10	g	g	Sp1(T00752,TGCAC)	NF-1(T00537,TCCA)		CONS	human_type	human_type
chr2:115919261-115919261	'c'	't'	'n'	'-'	't'	DPP10	C	n				NONC	human_type	UNDEF
chr2:115919268-115919268	'c'	't'	'n'	'-'	't'	DPP10	C	n				NONC	human_type	UNDEF
chr2:115919270-115919270	'g'	't'	'n'	'-'	't'	DPP10	G	n				NONC	human_type	UNDEF
chr2:115919274-115919274	'c'	'a'	'n'	'-'	'a'	DPP10	C	n				NONC	human_type	UNDEF
chr2:115919296-115919296	'c'	't'	'n'	'-'	't'	DPP10	c	c	Sp1(T00759,GGCGGG)	CAC-binding protein(T00076,GGTGG)		NONC	human_type	human_type
chr2:115919312-115919312	'c'	't'	'n'	'n'	't'	DPP10	c	c		AP-2(T00035,TGGGGA)		CONS	human_type	human_type
chr2:115919319-115919320	'tc'	'gt'	'nn'	'nn'	'tt'	DPP10	TC	tc	AP-1(T01140,GGAGTCA),GR(T00333,CAGAG)			NONC	human_type	human_type
chr2:115919341-115919341	'g'	'a'	'n'	'n'	'a'	DPP10	g	g	MAZ(T00490,GGGAGGG)			CONS	human_type	human_type
chr2:115919349-115919349	'c'	't'	'n'	'n'	't'	DPP10	c	C	NF-Zc(T00618,GGACCCT)			CONS	human_type	human_type
chr2:115919357-115919357	'c'	'g'	'n'	'n'	'g'	DPP10	c	c				CONS	human_type	human_type
chr2:115919366-115919366	'c'	't'	'n'	'n'	't'	DPP10	c	c	Sp1(T00755,CCGCCC),Sp1(T00759,CCGCCC),Sp1(T00754,CCGCCC),Sp1(T00752,CCGCCCG)	myogenin(T00528,TGCCTGG)		CONS	human_type	human_type
chr2:115919370-115919370	'c'	't'	'n'	'n'	't'	DPP10	c	c	Sp1(T00755,CCGCCC),Sp1(T00759,CCGCCC),Sp1(T00754,CCGCCC),Sp1(T00752,CCGCCCG)	myogenin(T00528,TGCCTGG)		CONS	human_type	human_type
chr2:115919394-115919394	'c'	'g'	'n'	'n'	't'	DPP10	c	c	Sp1(T00755,CCGCCC),Sp1(T00752,CCGCCC),Sp1(T00759,CCCGCCCC),Sp1(T00754,CCGCCC)	ER(T00261,GGTCA)		NONC	human_type	human_type
chr2:115919396-115919396	'c'	't'	'n'	'n'	't'	DPP10	c	c	Sp1(T00755,CCGCCC),Sp1(T00752,CCGCCC),Sp1(T00759,CCCGCCCC),Sp1(T00754,CCGCCC)	ER(T00261,GGTCA)		CONS	human_type	human_type
chr2:115919398-115919398	'c'	'a'	'n'	'n'	'a'	DPP10	c	c	Sp1(T00755,CCGCCC),Sp1(T00752,CCGCCC),Sp1(T00759,CCCGCCCC),Sp1(T00754,CCGCCC)	ER(T00261,GGTCA)		CONS	human_type	human_type
chr2:115919403-115919403	'g'	'c'	'n'	'n'	'c'	DPP10	G	g				CONS	human_type	human_type
chr2:115919411-115919413	'cac'	'nnn'	'nnn'	'nnn'	'caa'	DPP10	CAC	cac	gammaCAC2(T00075,CACCC),CACCC-binding factor(T00077,CACCC),CAC-binding protein(T00076,CCACC)			UNDEF	human_type	human_type
chr2:115919429-115919429	'g'	'n'	'a'	'n'	'a'	DPP10	G	g		TGGCA-binding protein(T00832,CCAAT),NF-1(T00538,CCAAT),NF-E(T01214,CCAAT),NF-1(T00537,GCCA),CP1(T01202,CCAAT),alpha-IRP(T00426,CCAAT),H1TF2(T00388,CCAAT),alpha-CBF(T00081,CCAAT),SRF(T00764,CCAAT),CP2(T00151,CCAAT),CDP2(T02043,CCAAT)		CONS	human_type	human_type
chr2:115919457-115919457	'c'	'n'	'a'	'a'	'a'	DPP10	C	n	USF(T00874,CCCGTGACC)			CONS	human_type	UNDEF
chr2:115919495-115919495	'c'	'n'	't'	't'	't'	DPP10	c	n				CONS	human_type	UNDEF
chr2:115919509-115919509	'c'	'n'	't'	't'	't'	DPP10	c	n		IRF-2(T00425,AAGTGA)		CONS	human_type	UNDEF
chr2:115919543-115919544	'gc'	'nn'	'at'	'at'	'at'	DPP10	GC	nn		NF-1(T00537,GCCA)		CONS	human_type	UNDEF
chr2:115919614-115919614	'c'	't'	't'	't'	't'	DPP10	c	n		NF-1/L(T00599,TGGCA)		CONS	human_type	UNDEF
chr2:115919656-115919656	'g'	'c'	'c'	'c'	'c'	DPP10	g	n	Sp1(T00752,TGCGC)	H4TF-2(T00392,GGTCC)		CONS	human_type	UNDEF
chr2:115919665-115919665	'g'	'c'	'c'	'c'	'c'	DPP10	G	n	Sp1(T00755,CCGCCC),Sp1(T00752,CCGCCCG),Sp1(T00759,CCGCCC),Sp1(T00754,CCGCCC)			CONS	human_type	UNDEF
chr2:115919676-115919676	'g'	'-'	'c'	'-'	'-'	DPP10	g	n		Sp1(T00759,CCCCTCC)		NONC	human_type	UNDEF
chr2:115919678-115919678	't'	'c'	'c'	'c'	'c'	DPP10	t	n		Sp1(T00759,CCCCTCC)	rs67216957:CT/GC,rs7573359:T/C	CONS	human_type	UNDEF
chr2:115919696-115919696	'g'	'a'	'a'	'a'	'a'	DPP10	g	n				CONS	human_type	UNDEF
chr2:115919757-115919757	'c'	't'	't'	't'	't'	DPP10	C	C				CONS	human_type	human_type
chr2:115919785-115919785	'c'	'a'	'a'	'a'	'a'	DPP10	C	n				CONS	human_type	UNDEF
chr2:115919889-115919889	'c'	'g'	'g'	'g'	'g'	DPP10	c	n		NF-1(T00537,GCCA),Sp1(T00759,GGCGGG)		CONS	human_type	UNDEF
chr2:115919914-115919914	'g'	'a'	'a'	'a'	'a'	DPP10	g	g		NF-1(T00537,GCCA)		CONS	human_type	human_type
chr2:115919917-115919917	'a'	'g'	'g'	'g'	'g'	DPP10	a	a		NF-1(T00537,GCCA)		CONS	human_type	human_type
chr2:115919956-115919956	'c'	't'	't'	't'	't'	DPP10	C	c				CONS	human_type	human_type
chr2:115919981-115919981	'c'	't'	't'	't'	't'	DPP10	C	c	CREB(T00163,TGACG)			CONS	human_type	human_type
chr2:115919989-115919989	'c'	't'	't'	't'	't'	DPP10	C	c				CONS	human_type	human_type
chr2:115919999-115919999	'g'	'a'	'a'	'a'	'a'	DPP10	G	g				CONS	human_type	human_type
chr2:115920009-115920009	'c'	't'	't'	't'	't'	DPP10	c	n				CONS	human_type	UNDEF
chr2:115920023-115920023	'g'	'a'	'a'	'a'	'a'	DPP10	g	n				CONS	human_type	UNDEF
chr2:115920075-115920075	'g'	'a'	'a'	'a'	'a'	DPP10	G	G				CONS	human_type	human_type
chr2:115920081-115920081	'c'	't'	't'	't'	't'	DPP10	C	C		c-Ets-2(T00113,TTCCTT)		CONS	human_type	human_type
chr2:115920085-115920085	'c'	't'	't'	't'	't'	DPP10	C	C		c-Ets-2(T00113,TTCCTT)		CONS	human_type	human_type
chr2:115920135-115920135	'a'	't'	't'	't'	't'	DPP10	A	A	AP-2(T00035,TGGGGA)			CONS	human_type	human_type
chr2:115920194-115920194	'g'	'a'	'a'	'a'	'a'	DPP10	G	n				CONS	human_type	UNDEF
chr2:115920197-115920197	'g'	'a'	'a'	'a'	'a'	DPP10	G	n				CONS	human_type	UNDEF
chr2:115920207-115920207	'c'	't'	't'	't'	't'	DPP10	C	n	c-Myb(T00137,TAAC),vHNF-1(T00889,ATTAAC),HNF-1(T00369,ATTAAC)			CONS	human_type	UNDEF
chr2:115920229-115920229	'c'	't'	't'	't'	't'	DPP10	c	n				CONS	human_type	UNDEF
chr2:115920239-115920239	'g'	'a'	'a'	'a'	'a'	DPP10	g	n				CONS	human_type	UNDEF
chr2:115920266-115920266	'c'	't'	't'	't'	't'	DPP10	C	c				CONS	human_type	human_type
chr2:115920274-115920274	'c'	'g'	'g'	'g'	'g'	DPP10	C	C	Sp1(T00752,TGCAC)	GR(T00333,CAGAG)		CONS	human_type	human_type
chr2:115920326-115920326	'g'	't'	't'	't'	't'	DPP10	G	g				CONS	human_type	human_type
chr2:115920428-115920428	'-'	't'	't'	't'	't'	DPP10	T	t	CTF(T00174,GATTGG),CCAAT-binding factor(T00092,ATTGG),CCAAT-binding factor(T01186,GATTGG),NF-Y(T00613,ATTGG),CBF-B(T00088,ATTGG)			CONS	non_human_type	non_human_type
chr2:115920482-115920482	'c'	't'	't'	't'	't'	DPP10	c	c	gammaCAC2(T00075,CACCC),CACCC-binding factor(T00077,CACCC)			CONS	human_type	human_type
chr2:115920520-115920520	'c'	't'	't'	't'	't'	DPP10	c	n	Sp1(T00752,TGCGC)			CONS	human_type	UNDEF
chr2:115920534-115920534	'c'	'g'	'g'	'g'	'g'	DPP10	n	n		CAC-binding protein(T00076,GGTGG)		CONS	UNDEF	UNDEF
chr2:115920542-115920542	'c'	'g'	'g'	'g'	'g'	DPP10	c	c	MEP-1(T00970,TGCGCTC),Sp1(T00752,TGCGC)	ER(T00261,GGTCA)		CONS	human_type	human_type
chr2:115920551-115920551	'g'	'a'	'a'	'a'	'a'	DPP10	g	g				CONS	human_type	human_type
chr2:115920615-115920615	'g'	'a'	'a'	'a'	'a'	DPP10	g	g				CONS	human_type	human_type
chr2:115920626-115920626	'g'	'a'	'a'	'a'	'a'	DPP10	g	n				CONS	human_type	UNDEF
chr2:115920664-115920664	'g'	'a'	'a'	'a'	'a'	DPP10	G	n				CONS	human_type	UNDEF
chr2:115920685-115920685	'g'	'a'	'a'	'a'	'a'	DPP10	g	g	Sp1(T00759,AGGCGG)			CONS	human_type	human_type
chr2:115920688-115920688	'c'	'a'	'a'	'a'	'a'	DPP10	c	c	gammaCAC2(T00075,CACCC),CACCC-binding factor(T00077,CACCC)			CONS	human_type	human_type
chr2:115920711-115920711	'g'	'a'	'c'	'a'	'a'	DPP10	g	g				NONC	human_type	human_type
chr2:115920726-115920726	'c'	't'	't'	't'	't'	DPP10	C	n		Sp1(T00752,TGCAC)		CONS	human_type	UNDEF
chr2:115920733-115920733	'g'	'a'	'a'	'a'	'a'	DPP10	G	n				CONS	human_type	UNDEF
chr2:115920788-115920788	'c'	'a'	'a'	'a'	'a'	DPP10	c	n				CONS	human_type	UNDEF
chr2:115920832-115920832	'c'	'g'	'g'	'g'	'g'	DPP10	C	C				CONS	human_type	human_type
chr2:115920840-115920840	'c'	'g'	'g'	'g'	'g'	DPP10	c	c	NF-1(T00537,GCCA)			CONS	human_type	human_type
chr2:115920894-115920894	'c'	't'	't'	't'	't'	DPP10	c	c				CONS	human_type	human_type
chr2:115920939-115920939	'g'	'a'	'a'	'a'	'a'	DPP10	g	g	muEBP-C2(T00215,CATGTG),TFE3-S(T00814,CATGTG)			CONS	human_type	human_type
chr2:115921051-115921051	'g'	't'	't'	't'	't'	DPP10	g	n		NF-E(T01214,CTATC)		CONS	human_type	UNDEF
chr2:115921193-115921193	'a'	'g'	'g'	'g'	'g'	DPP10	n	A				CONS	UNDEF	human_type
chr2:115921209-115921209	'g'	't'	't'	't'	't'	DPP10	n	G		c-Myb(T00137,ATTGAA)		CONS	UNDEF	human_type
chr2:115921300-115921300	'a'	't'	't'	't'	't'	DPP10	a	n	GATA-1(T00305,AAGATTAG)			CONS	human_type	UNDEF
chr2:115921307-115921307	'c'	't'	't'	't'	't'	DPP10	c	n	NF-1(T00537,GCCA)			CONS	human_type	UNDEF
chr2:115921477-115921477	'a'	'g'	'g'	'g'	'g'	DPP10	A	n	NF-E2(T00557,TATA),NF III-e(T00580,TATA)	Sp1(T00752,TGCAC)		CONS	human_type	UNDEF
chr2:115921747-115921747	'c'	't'	't'	't'	't'	DPP10	c	n		NF-E2(T00557,TATA),NF III-e(T00580,TATA)		CONS	human_type	UNDEF
chr2:115921760-115921760	'g'	'a'	'a'	'a'	'a'	DPP10	g	n				CONS	human_type	UNDEF
chr2:132794784-132794784	'c'	't'	NO	NO	NO	NCRNA00164	C	C				UNDEF	human_type	human_type
chr2:132794809-132794809	'c'	'g'	NO	NO	NO	NCRNA00164	C	C		NF-1(T00537,GCCA)		UNDEF	human_type	human_type
chr2:132794834-132794834	'c'	't'	NO	NO	NO	NCRNA00164	c	C				UNDEF	human_type	human_type
chr2:132794839-132794839	't'	'a'	NO	NO	NO	NCRNA00164	t	T	URTF(T00869,TGAGGTCA)			UNDEF	human_type	human_type
chr2:132794864-132794864	'a'	'g'	NO	NO	NO	NCRNA00164	A	A				UNDEF	human_type	human_type
chr2:132794877-132794877	'c'	't'	NO	NO	NO	NCRNA00164	C	C				UNDEF	human_type	human_type
chr2:132794883-132794883	't'	'c'	NO	NO	NO	NCRNA00164	T	T		gammaCAC2(T00075,CACCC),CACCC-binding factor(T00077,CACCC)	rs62161110:T/G	UNDEF	human_type	human_type
chr2:132794930-132794930	'g'	'a'	NO	NO	NO	NCRNA00164	G	n				UNDEF	human_type	UNDEF
chr2:132795048-132795048	'c'	't'	NO	NO	NO	NCRNA00164	c	c				UNDEF	human_type	human_type
chr2:132795058-132795058	'g'	'c'	NO	NO	NO	NCRNA00164	g	g		GR(T00333,CAGAG)		UNDEF	human_type	human_type
chr2:132795142-132795142	'a'	't'	NO	NO	NO	NCRNA00164	A	A	NF-1(T00537,TCCA)			UNDEF	human_type	human_type
chr2:132795164-132795164	'c'	't'	NO	NO	NO	NCRNA00164	C	c	gammaCAC2(T00075,CACCC),Sp1(T00752,CCGCCC),Sp1(T00755,CCGCCC),CACCC-binding factor(T00077,CACCC),Sp1(T00759,CCCGCCCC),Sp1(T00754,CCGCCC)	NF-E2(T00558,CTGCCCC)		UNDEF	human_type	human_type
chr2:132795212-132795212	'g'	'c'	NO	NO	NO	NCRNA00164	G	g				UNDEF	human_type	human_type
chr2:132795227-132795227	'g'	't'	NO	NO	NO	NCRNA00164	G	g	c-Ets-2(T00113,GGGAAG)			UNDEF	human_type	human_type
chr2:132795262-132795262	'g'	'a'	NO	NO	NO	NCRNA00164	G	g		GR(T00333,GACACA)		UNDEF	human_type	human_type
chr2:132795330-132795331	'cg'	'tt'	NO	NO	NO	NCRNA00164	CG	nn				UNDEF	human_type	UNDEF
chr2:132795349-132795349	'c'	't'	NO	NO	NO	NCRNA00164	c	c				UNDEF	human_type	human_type
chr2:132795372-132795372	'g'	'a'	NO	NO	NO	NCRNA00164	G	g		NF-1(T00537,TCCA)		UNDEF	human_type	human_type
chr2:132795429-132795429	'g'	'a'	NO	NO	NO	NCRNA00164	G	n				UNDEF	human_type	UNDEF
chr2:132795431-132795431	'c'	't'	NO	NO	NO	NCRNA00164	C	n				UNDEF	human_type	UNDEF
chr2:132795460-132795460	't'	'g'	NO	NO	NO	NCRNA00164	t	t			rs1996144:T/G	UNDEF	human_type	human_type
chr2:132795471-132796203	'actgctgcagcgtccggctggccgcggcccctgcgccaccccatcacccccgcccccgccctccttcttctctcccatagcctccccgcgcagcgccgctctatgcaggccacagtggccaaggcggggagcccggggcgcgggcgcctaggcaaggaaccccggagacgggagagctggaccaggagcgcccctcggcggtgcccttaccaggacgccagtagagctggcagccgagtctgccgctcccgccctcagaaccgcggcggcggggacaaaaagccgcggcggcgggggcaaaaaggcacggtggctggggcaaaaagctgcaaaaagcacggctgcgggggcaaaaagcagcaaaaa--------------------------------…	'nnnnnnnnnnnnnnnnnnnnnnnnnnnnnnnnnnnnnnnnnnnnnnnnnnnnnnnnnnnnnnnnnnnnnnnnnnnnnnnnnnnnnnnnnnnnnnnnnnnnnnnnnnnnnnnnnnnnnnnnnnnnnnnnnnnnnnnnnnnnnnnnnnnnnnnnnnnnnnnnnnnnnnnnnnnnnnnnnnnnnnnnnnnnnnnnnnnnnnnnnnnnnnnnnnnnnnnnnnnnnnnnnnnnnnnnnnnnnnnnnnnnnnnnnnnnnnnnnnnnnnnnnnnnnnnnnnnnnnnnnnnnnnnnnnnnnnnnnnnnnnnnnnnnnnnnnnnnnnnnnnnnnnnnnnnnnnnnnnnnnnnnnnnnnnnnnnnnnnnnnnnnnnnnnnnnnnnnnnnnnnnnnnnnnnnnnnnnnn…	NO	NO	NO	NCRNA00164	nnnnnnnnnnnnnnnnnnnnnnnnnnnnnnnnnnnnnaccccatcacccccgcccccgcccTCCTTCTTCTCTCccatagcctccccgcgcagcgccgctctatgcaggccacagtggccaaggcggggagcccggggcgcgggcgcctaggcaaggaacCCCGGAGACGGGAGAGCTGGACCAGGAGCGCCCCTCGGCGGTGCCCTTACCAGGACGCCAGTAGAGCTGgcagccgagTCTGCCGCTCccgccctcagaaccgcggcggcggggacaaaaagccgcggcggcgggggcaaaaaggcacggtggctgGGGCAAAAAGCTgcaaaaagcaCGGCTGCGGGggcaaaaAGCAGCAAAAAGCCGCGGCGgcggGGGGAAAAAGCCGCGGGGGC…	nnnnnnnnnnnnnnnnnnnnnnnnnnnnnnnnncgccaccccatcacccccgcccccgccctccttcttctctcccatagcctcnnnnnnnnnnnnnnnnnnatgcaggccacagtggccaaggcggggannnnnnnnnnnnnnnnnnnnnnnnnnnnnnnnnnnngacgggagagctggaccaggagcgcccctcgnnnnnncccttaccaggAcGCCAGTAGAGCTGGCagccgagtctgccgctcccgccctcAGAannnnnnnnnnngggacaaAAAGCCGCGGCGGCGGGGGCAAAAAGGCACGGTGGCTGGGGCAAAAAGCTGCAAAAAGCACGGCTGCGGGGGCAAAAAGCAGCAAAAAGCCGCGGCGGCGGggggaaAAAGNCGYGGGGGC…	gammaCAC2(T00075,CACCC),NF-1(T00537,GCCA),Sp1(T00752,GGGCGG),GR(T00333,GGGACA),TFIID(T00821,GGCTGGGG),Sp1(T00753,GGGCGG),Sp1(T00755,CCGCCC),c-Ets-2(T00113,AAGGAA),LF-A1(T00467,GGGCA),c-Myb(T00137,TAAC),WT1(T00899,CGCCCCCGC),CACCC-binding factor(T00077,CACCC),Sp1(T00759,AGGGCGG),GR(T00335,TCTTCT),Sp1(T00754,CCGCCC),NF-1/L(T00599,TGGCA),CP1(T01171,GGGCGG),HiNF-A(T00360,AAACACA),CAC-binding protein(…		rs77922326:C/T,rs1996145:T/C,rs112090932:G/C,rs60097192:-/TCCGCAGCCACCC,rs116738340:C/T,rs74607051:C/T,rs75581982:A/C,rs76971137:C/T,rs72483710:C/G,rs75670517:G/A,rs115052456:C/G,rs79909454:A/T,rs77257200:G/T,rs62161111:G/A,rs78915084:C/G,rs77446935:A/C,rs78276027:A/C,rs78824833:G/T,rs77799605:C/A,rs76069182:G/T,rs80107546:G/C,rs75145471:C/A,rs75406205:T/C,rs76430088:A/G,rs74664790:A/C,rs75591736…	UNDEF	human_type	non_human_type
chr2:132796224-132796224	'c'	'a'	NO	NO	NO	NCRNA00164	c	C		Sp1(T00759,AGGCGG)	rs74218037:CAAAAAGCCACGGCGGCGGGGGCAAAAAGCTGCAAAAAGCCGCGGCGGCGGGGGCAAAGAGCCTCGGCGGCAAAAACCAGCGGCGGCGGCGGGCGCGAAAAGGCG/-	UNDEF	human_type	human_type
chr2:132796272-132796272	'c'	'g'	NO	NO	NO	NCRNA00164	C	n		WT1(T00899,GCGGGGGCG),Sp1(T00759,GCGGGGGCG)	rs74218037:CAAAAAGCCACGGCGGCGGGGGCAAAAAGCTGCAAAAAGCCGCGGCGGCGGGGGCAAAGAGCCTCGGCGGCAAAAACCAGCGGCGGCGGCGGGCGCGAAAAGGCG/-	UNDEF	human_type	UNDEF
chr2:132796289-132796342	'agccgcggcggcgggggcgaaaagccgcaaaaagcagcggcggcggaggcaaaa'	'------------------------------------------------------'	NO	NO	NO	NCRNA00164	AGCCGCGGCGGCGGGGGCGAAAAGCCGCAAAAAGCAGCGGCGGCGGAGGCAAAA	agccgcGGCGGCGGGGGCGAAAAGCCGCAAAAAGCAGCGGCGGCGGAGGCAAAA	WT1(T00899,GCGGGGGCG),Sp1(T00759,GCGGGGGCG)		rs115481641:G/A,rs115697036:C/T,rs13425649:G/C,rs13414115:A/C,rs13400966:C/G,rs57428385:A/G,rs58457860:A/G	UNDEF	human_type	human_type
chr2:132796355-132796356	'cg'	'gt'	NO	NO	NO	NCRNA00164	cg	cg				UNDEF	human_type	human_type
chr2:132796359-132796359	'g'	'a'	NO	NO	NO	NCRNA00164	g	g	Sp1(T00752,GGGCGG),Sp1(T00753,GGGCGG),Sp1(T00759,GGGCGG),CP1(T01171,GGGCGG)			UNDEF	human_type	human_type
chr2:132796362-132796362	'g'	'a'	NO	NO	NO	NCRNA00164	g	g	Sp1(T00752,GGGCGG),Sp1(T00753,GGGCGG),Sp1(T00759,GGGCGG),CP1(T01171,GGGCGG)		rs34301489:G/A	UNDEF	human_type	human_type
chr2:132796378-132796378	'c'	'a'	NO	NO	NO	NCRNA00164	C	c				UNDEF	human_type	human_type
chr2:132796389-132796389	'a'	'c'	NO	NO	NO	NCRNA00164	A	a	Sp1(T00753,GGGCAG),LF-A1(T00467,GGGCA)	Sp1(T00759,GGGGCC)		UNDEF	human_type	human_type
chr2:132796422-132796422	'a'	'g'	NO	NO	NO	NCRNA00164	A	a	NF-1(T00537,GCCA)			UNDEF	human_type	human_type
chr2:132796471-132796471	'a'	'g'	NO	NO	NO	NCRNA00164	A	a	NF-1(T00537,AGCCAA)			UNDEF	human_type	human_type
chr2:132796480-132796480	'g'	'a'	NO	NO	NO	NCRNA00164	G	g			rs58905578:G/A	UNDEF	human_type	human_type
chr2:132796493-132796493	't'	'a'	NO	NO	NO	NCRNA00164	T	t				UNDEF	human_type	human_type
chr2:132796496-132796496	'c'	'g'	NO	NO	NO	NCRNA00164	C	C				UNDEF	human_type	human_type
chr2:133013785-133013785	't'	'c'	NO	NO	NO	NCRNA00164	Y	n			rs75356612:T/C	UNDEF	human_type	UNDEF
chr2:133013809-133013809	'c'	't'	NO	NO	NO	NCRNA00164	C	n		GR(T00333,TGTCCC)	rs115166817:C/A	UNDEF	human_type	UNDEF
chr2:133013816-133013816	'g'	'c'	NO	NO	NO	NCRNA00164	G	g	c-Myc(T00140,CAGTTG)		rs80141722:G/C	UNDEF	human_type	human_type
chr2:133013830-133013830	'c'	'a'	NO	NO	NO	NCRNA00164	Y	t				UNDEF	human_type	non_human_type
chr2:133013875-133013875	't'	'c'	NO	NO	NO	NCRNA00164	t	n			rs74654760:T/C	UNDEF	human_type	UNDEF
chr2:133013891-133013891	'g'	't'	NO	NO	NO	NCRNA00164	g	G		CAC-binding protein(T00076,GGTGG)		UNDEF	human_type	human_type
chr2:133013939-133013939	'a'	'c'	NO	NO	NO	NCRNA00164	N	A		gammaCAC2(T00075,CACCC),CACCC-binding factor(T00077,CACCC),GR(T00335,ACAACA)	rs72869437:A/C	UNDEF	UNDEF	human_type
chr2:133014007-133014007	'g'	'c'	NO	NO	NO	NCRNA00164	G	g				UNDEF	human_type	human_type
chr2:133014013-133014013	'g'	'a'	NO	NO	NO	NCRNA00164	G	n				UNDEF	human_type	UNDEF
chr2:133014030-133014030	'g'	'a'	NO	NO	NO	NCRNA00164	G	n			rs75924145:G/A	UNDEF	human_type	UNDEF
chr2:133014044-133014044	'c'	't'	NO	NO	NO	NCRNA00164	C	n	Sp1(T00752,TGCGC)	muEBP-C2(T00215,CATGTG),TFE3-S(T00814,CATGTG)		UNDEF	human_type	UNDEF
chr2:133014060-133014060	'c'	't'	NO	NO	NO	NCRNA00164	C	n	Sp1(T00752,GGGCGG),Sp1(T00753,GGGCGG),Sp1(T00759,GGGCGG),CP1(T01171,GGGCGG)	CAC-binding protein(T00076,GGTGG)		UNDEF	human_type	UNDEF
chr2:133014073-133014073	't'	'c'	NO	NO	NO	NCRNA00164	T	n				UNDEF	human_type	UNDEF
chr2:133014099-133014099	'g'	'a'	NO	NO	NO	NCRNA00164	G	n			rs76467659:G/T	UNDEF	human_type	UNDEF
chr2:133014129-133014129	'g'	'c'	NO	NO	NO	NCRNA00164	g	g			rs80005192:G/C	UNDEF	human_type	human_type
chr2:133014131-133014131	'g'	'a'	NO	NO	NO	NCRNA00164	G	g	LF-A1(T00467,GGGCA)		rs62165007:G/A	UNDEF	human_type	human_type
chr2:133014148-133014148	't'	'g'	NO	NO	NO	NCRNA00164	K	n			rs72869444:T/G	UNDEF	human_type	UNDEF
chr2:133014164-133014164	'g'	'a'	NO	NO	NO	NCRNA00164	G	n				UNDEF	human_type	UNDEF
chr2:133014170-133014170	'c'	'g'	NO	NO	NO	NCRNA00164	C	c				UNDEF	human_type	human_type
chr2:133014194-133014194	't'	'c'	NO	NO	NO	NCRNA00164	T	t			rs74547634:T/C	UNDEF	human_type	human_type
chr2:133014246-133014246	'a'	'g'	NO	NO	NO	NCRNA00164	R	g	MEP-1(T00970,TGCACAC)		rs72869448:A/G	UNDEF	human_type	non_human_type
chr2:133014254-133014254	'g'	'c'	NO	NO	NO	NCRNA00164	G	n				UNDEF	human_type	UNDEF
chr2:133014278-133014278	't'	'c'	NO	NO	NO	NCRNA00164	C	n	NF-1(T00537,TCCA)		rs72869450:T/C	UNDEF	non_human_type	UNDEF
chr2:133014344-133014344	'c'	't'	NO	NO	NO	NCRNA00164	Y	n			rs76044213:C/T	UNDEF	human_type	UNDEF
chr2:133014360-133014360	't'	'c'	NO	NO	NO	NCRNA00164	T	n		NF-1(T00537,GCCA)	rs76167383:T/C	UNDEF	human_type	UNDEF
chr2:133014367-133014367	'g'	'a'	NO	NO	NO	NCRNA00164	G	n				UNDEF	human_type	UNDEF
chr2:133014377-133014377	'c'	'a'	NO	NO	NO	NCRNA00164	C	n	CAC-binding protein(T00076,CCACC)		rs72869455:C/A	UNDEF	human_type	UNDEF
chr2:133014381-133014381	'c'	't'	NO	NO	NO	NCRNA00164	C	c	GR(T00333,CAGAG)			UNDEF	human_type	human_type
chr2:133014387-133014387	'c'	't'	NO	NO	NO	NCRNA00164	C	c			rs116031070:C/A	UNDEF	human_type	human_type
chr2:133014403-133014403	'c'	'a'	NO	NO	NO	NCRNA00164	C	C				UNDEF	human_type	human_type
chr2:133014534-133014534	'g'	't'	NO	NO	NO	NCRNA00164	G	g				UNDEF	human_type	human_type
chr2:133014556-133014556	'c'	'a'	NO	NO	NO	NCRNA00164	C	C				UNDEF	human_type	human_type
chr2:133014602-133014602	'g'	'c'	NO	NO	NO	NCRNA00164	G	n			rs75245503:G/C	UNDEF	human_type	UNDEF
chr2:133014612-133014612	'a'	'c'	NO	NO	NO	NCRNA00164	A	n		H4TF-2(T00392,GGTCC)	rs74853538:A/C	UNDEF	human_type	UNDEF
chr2:133014670-133014670	't'	'c'	NO	NO	NO	NCRNA00164	T	t			rs114139923:T/C	UNDEF	human_type	human_type
chr2:133014676-133014676	'c'	'-'	NO	NO	NO	NCRNA00164	C	c				UNDEF	human_type	human_type
chr2:133014678-133014678	'a'	'g'	NO	NO	NO	NCRNA00164	A	A	TGT3(T00833,CAGGTC)		rs72869462:A/G	UNDEF	human_type	human_type
chr2:133014691-133014691	'a'	'c'	NO	NO	NO	NCRNA00164	A	A				UNDEF	human_type	human_type
chr2:133014698-133014698	'c'	'a'	NO	NO	NO	NCRNA00164	C	C				UNDEF	human_type	human_type
chr2:133014701-133014701	'g'	'a'	NO	NO	NO	NCRNA00164	G	G				UNDEF	human_type	human_type
chr2:133014703-133014703	't'	'c'	NO	NO	NO	NCRNA00164	Y	N			rs72869464:T/C	UNDEF	human_type	UNDEF
chr2:133014721-133014721	't'	'c'	NO	NO	NO	NCRNA00164	Y	T	c-Myb(T00137,TAAC)		rs72869465:T/C	UNDEF	human_type	human_type
chr2:133014725-133014725	'g'	't'	NO	NO	NO	NCRNA00164	G	G				UNDEF	human_type	human_type
chr2:133014750-133014750	'a'	't'	NO	NO	NO	NCRNA00164	A	A		GR(T00335,TCTTCT)	rs113203348:A/G	UNDEF	human_type	human_type
chr2:133014753-133014753	'c'	't'	NO	NO	NO	NCRNA00164	C	C	NF-1(T00537,TCCA)	GATA-1(T00305,TCTATC),NF-E(T01214,CTATC),GR(T00335,TCTTCT)		UNDEF	human_type	human_type
chr2:133014777-133014777	'a'	'g'	NO	NO	NO	NCRNA00164	A	a	NF-1(T00537,TCCA)		rs72869467:A/G	UNDEF	human_type	human_type
chr2:133014781-133014781	'g'	'a'	NO	NO	NO	NCRNA00164	G	g				UNDEF	human_type	human_type
chr2:133014789-133014789	't'	'c'	NO	NO	NO	NCRNA00164	T	T		Sp1(T00759,ACGCCC)		UNDEF	human_type	human_type
chr2:133014806-133014806	'g'	'a'	NO	NO	NO	NCRNA00164	G	G		GR(T00333,GGGACA)		UNDEF	human_type	human_type
chr2:133014813-133014814	'ag'	'gt'	NO	NO	NO	NCRNA00164	AG	AG				UNDEF	human_type	human_type
chr2:133014830-133014831	'cc'	'tg'	NO	NO	NO	NCRNA00164	cC	nn		TGGCA-binding protein(T00832,CCAAT),NF-1(T00538,CCAAT),CP1(T01202,CCAAT),alpha-IRP(T00426,CCAAT),NF-E(T01214,CCAAT),H1TF2(T00388,CCAAT),alpha-CBF(T00081,CCAAT),SRF(T00764,CCAAT),CP2(T00151,CCAAT),CDP2(T02043,CCAAT)		UNDEF	human_type	UNDEF
chr2:133014834-133014834	'g'	't'	NO	NO	NO	NCRNA00164	G	n				UNDEF	human_type	UNDEF
chr2:133014847-133014847	'a'	'g'	NO	NO	NO	NCRNA00164	G	n			rs56200609:A/G	UNDEF	non_human_type	UNDEF
chr2:133014852-133014852	'c'	'g'	NO	NO	NO	NCRNA00164	C	n		CAC-binding protein(T00076,GGTGG)		UNDEF	human_type	UNDEF
chr2:133014873-133014874	'tg'	'ct'	NO	NO	NO	NCRNA00164	TG	nn				UNDEF	human_type	UNDEF
chr2:133014886-133014886	'g'	't'	NO	NO	NO	NCRNA00164	G	n	Sp1(T00753,GGGCAG),LF-A1(T00467,GGGCA)			UNDEF	human_type	UNDEF
chr2:133014888-133014888	'a'	'g'	NO	NO	NO	NCRNA00164	A	n	GR(T00333,CAGAG),Sp1(T00753,GGGCAG),LF-A1(T00467,GGGCA)			UNDEF	human_type	UNDEF
chr2:133014891-133014891	'g'	'a'	NO	NO	NO	NCRNA00164	G	n	GR(T00333,CAGAG)			UNDEF	human_type	UNDEF
chr2:133014901-133014901	'a'	'g'	NO	NO	NO	NCRNA00164	A	n				UNDEF	human_type	UNDEF
chr2:133014909-133014909	'a'	'g'	NO	NO	NO	NCRNA00164	A	n				UNDEF	human_type	UNDEF
chr2:133014918-133014919	'aa'	'gc'	NO	NO	NO	NCRNA00164	AA	nn				UNDEF	human_type	UNDEF
chr2:133014927-133014927	't'	'g'	NO	NO	NO	NCRNA00164	T	n				UNDEF	human_type	UNDEF
chr2:133014935-133014935	'a'	'g'	NO	NO	NO	NCRNA00164	A	a	NF-1(T00537,GCCA)	LF-A1(T00467,GGGCA)		UNDEF	human_type	human_type
chr2:133014942-133014942	'g'	'a'	NO	NO	NO	NCRNA00164	G	g	NF-1(T00537,GCCA)			UNDEF	human_type	human_type
chr2:133014948-133014948	'g'	'c'	NO	NO	NO	NCRNA00164	G	g		gammaCAC2(T00075,CACCC),CACCC-binding factor(T00077,CACCC)	rs115319404:G/A	UNDEF	human_type	human_type
chr2:133014952-133014952	'a'	'g'	NO	NO	NO	NCRNA00164	A	a			rs77487036:A/G	UNDEF	human_type	human_type
chr2:133014983-133014983	'c'	't'	NO	NO	NO	NCRNA00164	C	c				UNDEF	human_type	human_type
chr2:133014988-133014988	'c'	'a'	NO	NO	NO	NCRNA00164	C	c		NF-1(T00537,GCCA),Sp1(T00759,AGGCGG)		UNDEF	human_type	human_type
chr2:133014997-133014997	't'	'c'	NO	NO	NO	NCRNA00164	t	t			rs77224424:T/C	UNDEF	human_type	human_type
chr2:133015004-133015004	't'	'c'	NO	NO	NO	NCRNA00164	T	t			rs72869472:T/C	UNDEF	human_type	human_type
chr2:133015018-133015018	'a'	'g'	NO	NO	NO	NCRNA00164	A	a	c-Ets-2(T00113,GGGAAG)		rs72869473:A/G	UNDEF	human_type	human_type
chr2:133015033-133015033	'c'	'g'	NO	NO	NO	NCRNA00164	C	c		GR(T00333,CAGAG)		UNDEF	human_type	human_type
chr2:133015046-133015046	'g'	'a'	NO	NO	NO	NCRNA00164	G	g				UNDEF	human_type	human_type
chr2:133015048-133015049	'tt'	'cg'	NO	NO	NO	NCRNA00164	TT	tt		Sp1(T00752,CCGCCC),Sp1(T00755,CCGCCC),Sp1(T00759,CCGCCC),Sp1(T00754,CCGCCC)	rs75440772:T/C,rs72869474:T/G	UNDEF	human_type	human_type
chr2:133015054-133015055	'gg'	'cc'	NO	NO	NO	NCRNA00164	GG	gg	H4TF-2(T00392,GGTCC)		rs76470776:G/C	UNDEF	human_type	human_type
chr2:133015067-133015067	'g'	't'	NO	NO	NO	NCRNA00164	G	g				UNDEF	human_type	human_type
chr2:133015073-133015074	'tg'	'ca'	NO	NO	NO	NCRNA00164	TG	tg		NF-1(T00537,GCCA)	rs112680012:T/C	UNDEF	human_type	human_type
chr2:133015076-133015076	'c'	'g'	NO	NO	NO	NCRNA00164	C	c				UNDEF	human_type	human_type
chr2:133015085-133015085	't'	'c'	NO	NO	NO	NCRNA00164	T	n			rs112305098:T/C	UNDEF	human_type	UNDEF
chr2:133015089-133015089	't'	'c'	NO	NO	NO	NCRNA00164	T	t			rs76783313:T/C	UNDEF	human_type	human_type
chr2:133015095-133015096	'ca'	'ac'	NO	NO	NO	NCRNA00164	ca	ca		CAC-binding protein(T00076,CCACC)	rs77883116:C/A,rs76522386:A/C	UNDEF	human_type	human_type
chr2:133015103-133015103	't'	'c'	NO	NO	NO	NCRNA00164	C	t		gammaCAC2(T00075,CACCC),CACCC-binding factor(T00077,CACCC)	rs57117950:T/C	UNDEF	non_human_type	human_type
chr2:133015105-133015105	'a'	'g'	NO	NO	NO	NCRNA00164	A	a			rs78155769:A/G	UNDEF	human_type	human_type
chr2:133015108-133015108	'a'	'g'	NO	NO	NO	NCRNA00164	A	A			rs78717983:A/G	UNDEF	human_type	human_type
chr2:133015118-133015118	't'	'c'	NO	NO	NO	NCRNA00164	T	Y			rs113299030:T/C	UNDEF	human_type	human_type
chr2:133015140-133015140	'c'	'g'	NO	NO	NO	NCRNA00164	C	c	NF-1(T00537,GCCA)			UNDEF	human_type	human_type
chr2:133015145-133015145	'g'	'a'	NO	NO	NO	NCRNA00164	G	g	NF-1(T00537,GCCA)			UNDEF	human_type	human_type
chr2:133015147-133015147	'c'	't'	NO	NO	NO	NCRNA00164	C	c	NF-1(T00537,GCCA)		rs79843783:C/T	UNDEF	human_type	human_type
chr2:133015170-133015170	'a'	'g'	NO	NO	NO	NCRNA00164	R	n		GR(T00333,CAGAG)	rs72869478:A/G	UNDEF	human_type	UNDEF
chr2:133015186-133015186	'c'	'a'	NO	NO	NO	NCRNA00164	c	c			rs113930851:C/A	UNDEF	human_type	human_type
chr2:133015195-133015195	'c'	't'	NO	NO	NO	NCRNA00164	C	Y			rs1717715:C/T	UNDEF	human_type	human_type
chr2:133015216-133015216	'c'	't'	NO	NO	NO	NCRNA00164	C	S				UNDEF	human_type	human_type
chr2:133015219-133015219	'a'	't'	NO	NO	NO	NCRNA00164	A	R			rs74546783:A/G	UNDEF	human_type	human_type
chr2:133015228-133015228	'g'	't'	NO	NO	NO	NCRNA00164	G	G		NF-E2(T00557,TATA),NF III-e(T00580,TATA)		UNDEF	human_type	human_type
chr2:133015240-133015240	't'	'g'	NO	NO	NO	NCRNA00164	T	T				UNDEF	human_type	human_type
chr2:133015252-133015253	'gg'	'at'	NO	NO	NO	NCRNA00164	GG	GG	ER(T00261,TGGGTCA),CAC-binding protein(T00076,GGTGG)		rs112577594:G/A	UNDEF	human_type	human_type
chr2:133015267-133015267	'a'	'c'	NO	NO	NO	NCRNA00164	A	N		gammaCAC2(T00075,CACCC),CACCC-binding factor(T00077,CACCC),CAC-binding protein(T00076,CCACC)	rs76483000:A/C	UNDEF	human_type	UNDEF
chr2:133015273-133015273	'g'	'a'	NO	NO	NO	NCRNA00164	G	R		TGGCA-binding protein(T00832,CCAAT),NF-1(T00538,CCAAT),CP1(T01202,CCAAT),alpha-IRP(T00426,CCAAT),NF-E(T01214,CCAAT),H1TF2(T00388,CCAAT),alpha-CBF(T00081,CCAAT),SRF(T00764,CCAAT),CP2(T00151,CCAAT),CDP2(T02043,CCAAT)	rs74443814:G/A	UNDEF	human_type	human_type
chr2:133015282-133015282	'c'	't'	NO	NO	NO	NCRNA00164	C	C				UNDEF	human_type	human_type
chr2:133015291-133015291	'c'	't'	NO	NO	NO	NCRNA00164	C	C				UNDEF	human_type	human_type
chr2:133015310-133015310	'g'	'a'	NO	NO	NO	NCRNA00164	G	G		GR(T00333,GGGACA)	rs578757:G/A	UNDEF	human_type	human_type
chr2:133015328-133015328	'g'	't'	NO	NO	NO	NCRNA00164	g	G	Sp1(T00759,GGGGCC)	H4TF-2(T00392,GGTCC)		UNDEF	human_type	human_type
chr2:133015331-133015331	't'	'c'	NO	NO	NO	NCRNA00164	t	T			rs399181:T/C	UNDEF	human_type	human_type
chr2:133015356-133015356	'c'	't'	NO	NO	NO	NCRNA00164	C	C		NF-1/L(T00599,TGGCA)		UNDEF	human_type	human_type
chr2:133015363-133015363	'c'	't'	NO	NO	NO	NCRNA00164	C	Y			rs78690202:C/T	UNDEF	human_type	human_type
chr2:133015369-133015369	'c'	'a'	NO	NO	NO	NCRNA00164	C	C		AP-1(T00029,TGAGACTT),Sp1(T00759,TGAGACTT)		UNDEF	human_type	human_type
chr2:133015373-133015373	'c'	't'	NO	NO	NO	NCRNA00164	C	C				UNDEF	human_type	human_type
chr2:133015385-133015385	'a'	'g'	NO	NO	NO	NCRNA00164	A	n	LF-A1(T00467,GGGCA)	Sp1(T00752,GGGCGG),Sp1(T00753,GGGCAG),Sp1(T00759,GGGCGG),CP1(T01171,GGGCGG)	rs78844169:A/G	UNDEF	human_type	UNDEF
chr2:133015392-133015392	'c'	't'	NO	NO	NO	NCRNA00164	C	n	Sp1(T00759,GGGGCC)	NF-1 (-like proteins)(T00601,CTTGGC)		UNDEF	human_type	UNDEF
chr2:133015402-133015402	'c'	't'	NO	NO	NO	NCRNA00164	C	n	Sp1(T00752,TGCGC)		rs75473717:C/T	UNDEF	human_type	UNDEF
chr2:133015408-133015408	'c'	'g'	NO	NO	NO	NCRNA00164	c	n	Sp1(T00752,TGCGC)		rs76386964:C/T	UNDEF	human_type	UNDEF
chr2:133015410-133015411	'cg'	'tt'	NO	NO	NO	NCRNA00164	cg	cg	Sp1(T00752,TGCGC)		rs76610352:C/T	UNDEF	human_type	human_type
chr2:133015414-133015414	'a'	'g'	NO	NO	NO	NCRNA00164	a	A			rs10172962:A/T	UNDEF	human_type	human_type
chr2:133015420-133015420	'g'	'c'	NO	NO	NO	NCRNA00164	g	C			rs56740690:G/C	UNDEF	human_type	non_human_type
chr2:133015424-133015424	'g'	't'	NO	NO	NO	NCRNA00164	g	G				UNDEF	human_type	human_type
chr2:133015430-133015432	'cta'	'tcc'	NO	NO	NO	NCRNA00164	cta	CTA		Sp1(T00759,CCCCTCC)	rs74753654:T/C	UNDEF	human_type	human_type
chr2:133015440-133015440	'a'	'c'	NO	NO	NO	NCRNA00164	A	A		gammaCAC2(T00075,CACCC),CACCC-binding factor(T00077,CACCC)		UNDEF	human_type	human_type
chr2:133015485-133015485	'c'	'a'	NO	NO	NO	NCRNA00164	C	C				UNDEF	human_type	human_type
chr2:133015505-133015506	'gg'	'ca'	NO	NO	NO	NCRNA00164	GG	GG				UNDEF	human_type	human_type
chr2:133015523-133015523	'g'	'a'	NO	NO	NO	NCRNA00164	G	g		NF-1(T00537,GCCA)		UNDEF	human_type	human_type
chr2:133015530-133015530	'g'	'a'	NO	NO	NO	NCRNA00164	G	g				UNDEF	human_type	human_type
chr2:133015540-133015540	't'	'c'	NO	NO	NO	NCRNA00164	T	t		CIIIB1(T00924,GTCACCTG)	rs75269596:T/C	UNDEF	human_type	human_type
chr2:133015547-133015547	'c'	'g'	NO	NO	NO	NCRNA00164	C	C	NF-E2(T00558,CTGCCCC)			UNDEF	human_type	human_type
chr2:133015558-133015559	'aa'	'gg'	NO	NO	NO	NCRNA00164	AA	AA			rs79736878:A/G	UNDEF	human_type	human_type
chr2:133015561-133015561	'a'	'c'	NO	NO	NO	NCRNA00164	A	A				UNDEF	human_type	human_type
chr2:133015573-133015574	'cc'	'tt'	NO	NO	NO	NCRNA00164	CC	CC		Sp1(T00752,TGCGC)	rs111836108:C/G	UNDEF	human_type	human_type
chr2:133015576-133015576	't'	'c'	NO	NO	NO	NCRNA00164	C	t			rs10175641:T/C	UNDEF	non_human_type	human_type
chr2:133015582-133015582	'g'	'c'	NO	NO	NO	NCRNA00164	C	G		gammaCAC2(T00075,CACCC),CACCC-binding factor(T00077,CACCC)	rs79987838:G/C	UNDEF	non_human_type	human_type
chr2:133015612-133015612	'c'	't'	NO	NO	NO	NCRNA00164	C	C	MEP-1(T00970,TGCGCTC)		rs72869479:C/T	UNDEF	human_type	human_type
chr2:133015619-133015619	't'	'c'	NO	NO	NO	NCRNA00164	T	Y			rs72869480:T/C	UNDEF	human_type	human_type
chr2:133015628-133015628	'a'	'g'	NO	NO	NO	NCRNA00164	A	A	gammaCAC2(T00075,CACCC),CACCC-binding factor(T00077,CACCC)		rs74693824:A/G	UNDEF	human_type	human_type
chr2:133015643-133015643	'g'	'a'	NO	NO	NO	NCRNA00164	G	g	MAZ(T00490,GGGAGGG)			UNDEF	human_type	human_type
chr2:133015648-133015648	'g'	'a'	NO	NO	NO	NCRNA00164	G	g	MAZ(T00490,GGGAGGG)			UNDEF	human_type	human_type
chr2:133015706-133015706	'g'	'c'	NO	NO	NO	NCRNA00164	S	g	CAC-binding protein(T00076,GGTGG)		rs72869482:G/C	UNDEF	human_type	human_type
chr2:133015708-133015708	't'	'c'	NO	NO	NO	NCRNA00164	T	t	CAC-binding protein(T00076,GGTGG)		rs74673702:T/C	UNDEF	human_type	human_type
chr2:133015720-133015720	'c'	't'	NO	NO	NO	NCRNA00164	C	c		CAC-binding protein(T00076,GGTGG)	rs78870510:C/T	UNDEF	human_type	human_type
chr2:133015726-133015726	'c'	'a'	NO	NO	NO	NCRNA00164	C	c			rs78263260:C/A	UNDEF	human_type	human_type
chr2:133015739-133015739	'c'	'a'	NO	NO	NO	NCRNA00164	C	c			rs78398186:C/A	UNDEF	human_type	human_type
chr2:133015750-133015750	'g'	'a'	NO	NO	NO	NCRNA00164	G	G	CAC-binding protein(T00076,GGTGG)			UNDEF	human_type	human_type
chr2:133015766-133015766	'a'	'g'	NO	NO	NO	NCRNA00164	R	G			rs73957388:A/G	UNDEF	human_type	non_human_type
chr2:133015771-133015771	'a'	'g'	NO	NO	NO	NCRNA00164	A	A			rs75682799:A/G	UNDEF	human_type	human_type
chr2:133015776-133015776	'g'	't'	NO	NO	NO	NCRNA00164	G	G	LF-A1(T00467,GGGCA)	NF-1/L(T00599,TGGCA)		UNDEF	human_type	human_type
chr2:133015787-133015787	'g'	't'	NO	NO	NO	NCRNA00164	G	G			rs75611019:G/T	UNDEF	human_type	human_type
chr2:133015790-133015790	't'	'c'	NO	NO	NO	NCRNA00164	T	T				UNDEF	human_type	human_type
chr2:133015798-133015798	'g'	'c'	NO	NO	NO	NCRNA00164	G	G		Sp1(T00759,GGCGGG)		UNDEF	human_type	human_type
chr2:133015802-133015802	't'	'g'	NO	NO	NO	NCRNA00164	T	T		c-Ets-2(T00113,GGGAAG)	rs78898692:T/G,rs67020993:T/-	UNDEF	human_type	human_type
chr2:133015810-133015810	'a'	'g'	NO	NO	NO	NCRNA00164	A	A				UNDEF	human_type	human_type
chr2:133015816-133015816	'c'	't'	NO	NO	NO	NCRNA00164	C	C				UNDEF	human_type	human_type
chr2:133015827-133015827	'g'	'c'	NO	NO	NO	NCRNA00164	G	G				UNDEF	human_type	human_type
chr2:133015846-133015846	'c'	't'	NO	NO	NO	NCRNA00164	c	C		Sp1(T00752,TGCAC)	rs77488297:C/T	UNDEF	human_type	human_type
chr2:133015860-133015860	'c'	't'	NO	NO	NO	NCRNA00164	Y	C			rs78019822:C/T	UNDEF	human_type	human_type
chr2:133015863-133015863	'g'	'a'	NO	NO	NO	NCRNA00164	G	G				UNDEF	human_type	human_type
chr2:133015886-133015886	'g'	'a'	NO	NO	NO	NCRNA00164	R	G			rs62165015:G/A	UNDEF	human_type	human_type
chr2:133015939-133015939	't'	'g'	NO	NO	NO	NCRNA00164	G	t			rs13394547:T/G	UNDEF	non_human_type	human_type
chr2:133015948-133015948	'a'	'c'	NO	NO	NO	NCRNA00164	A	a	TBP(T00798,TTCATAAA),TFIID(T00820,TTCATAAA)	c-Myb(T00137,TAAC)	rs2349317:A/C,rs74513680:A/C	UNDEF	human_type	human_type
chr2:133015976-133015976	'g'	'a'	NO	NO	NO	NCRNA00164	G	g		TFIID(T00821,GATAAA),Pit-1a(T00691,TAAAT)	rs76469592:G/A	UNDEF	human_type	human_type
chr2:133015985-133015986	'ga'	'tc'	NO	NO	NO	NCRNA00164	GA	ga			rs76370435:A/C	UNDEF	human_type	human_type
chr2:133015996-133015996	't'	'c'	NO	NO	NO	NCRNA00164	T	t			rs113142312:T/C	UNDEF	human_type	human_type
chr2:133015999-133015999	't'	'g'	NO	NO	NO	NCRNA00164	t	t			rs74705224:T/G	UNDEF	human_type	human_type
chr2:133016036-133016036	'g'	'a'	NO	NO	NO	NCRNA00164	G	G	Sp1(T00752,GGGCGG),Sp1(T00753,GGGCGG),Sp1(T00759,GGGCGG),CP1(T01171,GGGCGG)	LF-A1(T00467,GGGCA)	rs78158556:G/A	UNDEF	human_type	human_type
chr2:133016044-133016045	'ac'	'gg'	NO	NO	NO	NCRNA00164	AC	AC			rs78717377:A/G	UNDEF	human_type	human_type
chr2:133016106-133016106	'c'	'a'	NO	NO	NO	NCRNA00164	C	c				UNDEF	human_type	human_type
chr2:133016124-133016124	'c'	'g'	NO	NO	NO	NCRNA00164	C	c		CAC-binding protein(T00076,GGTGG)	rs113762856:C/T	UNDEF	human_type	human_type
chr2:133016129-133016129	'c'	't'	NO	NO	NO	NCRNA00164	C	c	Sp1(T00759,GGCGGG)	CAC-binding protein(T00076,GGTGG)		UNDEF	human_type	human_type
chr2:133016137-133016138	'ag'	'ta'	NO	NO	NO	NCRNA00164	AG	ag	NF-1(T00537,GCCA)	NF-E2(T00557,TATA),NF III-e(T00580,TATA)	rs116520981:A/T	UNDEF	human_type	human_type
chr2:133016144-133016144	'c'	't'	NO	NO	NO	NCRNA00164	c	c				UNDEF	human_type	human_type
chr2:133016146-133016146	'c'	'a'	NO	NO	NO	NCRNA00164	c	c			rs112116119:C/A	UNDEF	human_type	human_type
chr3:237098-237101	'ttgt'	'----'	'----'	'----'	'----'	CHL1	TTGT	ttgt		gammaCAC2(T00075,CACCC),CACCC-binding factor(T00077,CACCC)		CONS	human_type	human_type
chr3:237439-237439	'c'	't'	't'	't'	't'	CHL1	c	n	Pit-1a(T00691,CATTCAT)		rs62228270:C/T	CONS	human_type	UNDEF
chr3:237711-237711	'c'	't'	't'	't'	't'	CHL1	c	c	TFIID(T01159,TTCAAA)			CONS	human_type	human_type
chr3:238005-238005	'-'	'a'	'a'	'a'	'a'	CHL1	'-'	'-'	GATA-1(T00305,AGATAG)			CONS	human_type	human_type
chr3:238029-238029	'a'	't'	't'	't'	't'	CHL1	A	A				CONS	human_type	human_type
chr3:238031-238031	'c'	't'	't'	't'	't'	CHL1	C	Y				CONS	human_type	human_type
chr3:238159-238159	'g'	'c'	'c'	'c'	'c'	CHL1	G	g		GATA-1(T00305,CTATCA),NF-E(T01214,CTATC),GATA-1(T00267,CTATCA)		CONS	human_type	human_type
chr3:238204-238204	'c'	't'	't'	't'	't'	CHL1	C	c				CONS	human_type	human_type
chr3:238275-238275	'g'	'a'	'a'	'a'	'a'	CHL1	G	n				CONS	human_type	UNDEF
chr3:238301-238301	'g'	'a'	'a'	'a'	'a'	CHL1	G	n		GR(T00333,CAGAG)		CONS	human_type	UNDEF
chr3:238356-238356	'c'	't'	't'	't'	't'	CHL1	C	c				CONS	human_type	human_type
chr3:238369-238369	'g'	't'	't'	't'	't'	CHL1	G	g				CONS	human_type	human_type
chr3:238393-238393	'g'	'a'	'a'	'a'	'a'	CHL1	g	g	E2F-1(T01542,TGTCCCGC)			CONS	human_type	human_type
chr3:238400-238400	'c'	't'	't'	't'	't'	CHL1	c	c				CONS	human_type	human_type
chr3:238417-238417	'g'	'a'	'a'	'a'	'a'	CHL1	g	n	c-Ets-2(T00113,GGGAAG),GATA-2(T01302,AGATAA)			CONS	human_type	UNDEF
chr3:238465-238465	'c'	'g'	'g'	'g'	'g'	CHL1	C	c	GR(T00333,CAGAG)			CONS	human_type	human_type
chr3:238502-238502	'c'	't'	't'	't'	't'	CHL1	C	c				CONS	human_type	human_type
chr3:238511-238511	'c'	'a'	'a'	'a'	'a'	CHL1	C	c	NF-1(T00537,GCCA)			CONS	human_type	human_type
chr3:238521-238521	'g'	'a'	'a'	'a'	'a'	CHL1	G	g		TGT3(T00833,CAGGTC),GR(T00335,ACAACA)		CONS	human_type	human_type
chr3:238523-238523	'c'	'g'	'g'	'g'	'g'	CHL1	C	c		TGT3(T00833,CAGGTC),H4TF-2(T00392,GGTCC)		CONS	human_type	human_type
chr3:238623-238624	'cc'	'ag'	'aa'	'aa'	'aa'	CHL1	cC	nn				NONC	human_type	UNDEF
chr3:238630-238630	'-'	'c'	'c'	't'	't'	CHL1	'-'	UNDEF				CONS	human_type	UNDEF
chr3:238663-238663	'c'	't'	't'	't'	't'	CHL1	c	n				CONS	human_type	UNDEF
chr3:238673-238673	'g'	'a'	'a'	'a'	'a'	CHL1	g	n				CONS	human_type	UNDEF
chr3:238680-238680	'g'	'a'	'a'	'a'	'a'	CHL1	g	n				CONS	human_type	UNDEF
chr3:238684-238684	'g'	'a'	'a'	'a'	'a'	CHL1	g	n		NF-1(T00537,GCCA)		CONS	human_type	UNDEF
chr3:238688-238688	'c'	't'	't'	't'	't'	CHL1	c	n				CONS	human_type	UNDEF
chr3:238714-238714	'c'	't'	't'	't'	't'	CHL1	c	n				CONS	human_type	UNDEF
chr3:238731-238732	'tt'	'gc'	'gc'	'gc'	'gc'	CHL1	TT	nn				CONS	human_type	UNDEF
chr3:238741-238741	'g'	'a'	'a'	'a'	'a'	CHL1	G	n	Sp1(T00759,AGGCGG)			CONS	human_type	UNDEF
chr3:238769-238769	'c'	't'	't'	't'	't'	CHL1	c	c		NF-1/L(T00599,TTGGCA)		CONS	human_type	human_type
chr3:238786-238786	'g'	'a'	'a'	'a'	'a'	CHL1	g	g		NF-1(T00537,GCCA)		CONS	human_type	human_type
chr3:238789-238789	'g'	'c'	'c'	'c'	'c'	CHL1	g	g				CONS	human_type	human_type
chr3:238796-238796	'g'	'-'	'-'	'-'	'-'	CHL1	g	g				CONS	human_type	human_type
chr3:238805-238805	'g'	'a'	'a'	'a'	'a'	CHL1	G	g				CONS	human_type	human_type
chr3:238819-238819	'g'	'a'	'a'	'a'	'a'	CHL1	G	g				CONS	human_type	human_type
chr3:238823-238823	'--'	'tg'	'ag'	'tt'	'tt'	CHL1	'--'	UNDEF				CONS	human_type	UNDEF
chr3:238829-238829	'-----'	'cggga'	'cggga'	'cggga'	'cagga'	CHL1	'-----'	UNDEF				CONS	human_type	UNDEF
chr3:238859-238859	'g'	'a'	'a'	'a'	'a'	CHL1	G	n		PEA3(T00684,AGGAAA)		CONS	human_type	UNDEF
chr3:238863-238863	'g'	't'	't'	't'	't'	CHL1	G	n		Sp1(T00752,TGCGC)		CONS	human_type	UNDEF
chr3:238868-238868	'g'	'a'	'a'	'a'	'a'	CHL1	n	n	ER(T00261,GGTCA)			CONS	UNDEF	UNDEF
chr3:238881-238881	'c'	't'	't'	't'	't'	CHL1	c	n				CONS	human_type	UNDEF
chr3:238885-238885	'c'	't'	't'	't'	't'	CHL1	c	n				CONS	human_type	UNDEF
chr3:238887-238887	'c'	'a'	'a'	'a'	'a'	CHL1	c	n				CONS	human_type	UNDEF
chr3:238902-238902	'-'	'a'	'a'	'a'	'a'	CHL1	'-'	UNDEF				CONS	human_type	UNDEF
chr3:238905-238905	'c'	't'	't'	't'	't'	CHL1	C	n		H4TF-2(T00392,GGTCC)		CONS	human_type	UNDEF
chr3:238916-238916	'g'	't'	'-'	't'	't'	CHL1	G	n	Sp1(T00752,TGCAC)			NONC	human_type	UNDEF
chr3:238926-238926	'g'	'a'	'a'	'a'	'a'	CHL1	g	n		c-Ets-2(T00113,GGGAAG)		CONS	human_type	UNDEF
chr3:238968-238968	'c'	't'	't'	't'	't'	CHL1	n	n				CONS	UNDEF	UNDEF
chr3:238993-238993	'-'	'g'	'g'	'g'	'g'	CHL1	n	UNDEF				CONS	UNDEF	UNDEF
chr3:239010-239010	'c'	't'	't'	't'	't'	CHL1	c	n				CONS	human_type	UNDEF
chr3:239043-239043	'c'	't'	'g'	't'	't'	CHL1	C	n				NONC	human_type	UNDEF
chr3:239060-239060	'g'	'a'	'a'	'a'	'a'	CHL1	g	n				CONS	human_type	UNDEF
chr3:239069-239069	'c'	't'	't'	't'	't'	CHL1	c	c				CONS	human_type	human_type
chr3:239080-239081	'cg'	'tc'	'tc'	'tc'	'tc'	CHL1	cg	cg	NF-1(T00537,GCCA)			CONS	human_type	human_type
chr3:239121-239121	'c'	't'	't'	't'	't'	CHL1	c	C				CONS	human_type	human_type
chr3:239127-239127	'c'	't'	't'	't'	't'	CHL1	C	C				CONS	human_type	human_type
chr3:239134-239134	'c'	't'	't'	't'	't'	CHL1	C	C		H4TF-1(T00391,GATTTC)		CONS	human_type	human_type
chr3:239139-239139	'c'	't'	't'	't'	't'	CHL1	c	n	Sp1(T00755,CCGCCC),Sp1(T00752,CCGCCC),Sp1(T00759,CCGCCC),Sp1(T00754,CCGCCC)			CONS	human_type	UNDEF
chr3:239174-239174	'c'	't'	't'	't'	't'	CHL1	c	n				CONS	human_type	UNDEF
chr3:239234-239234	'g'	'a'	'a'	'a'	'a'	CHL1	g	n				CONS	human_type	UNDEF
chr3:239283-239283	'c'	'n'	'a'	'a'	'a'	CHL1	c	n				CONS	human_type	UNDEF
chr3:239311-239313	'ccc'	'nnn'	'g--'	'---'	'---'	CHL1	ccc	nnn				NONC	human_type	UNDEF
chr3:239347-239347	'c'	'n'	'g'	'a'	'g'	CHL1	G	c			rs4685394:C/G	NONC	non_human_type	human_type
chr3:239394-239394	'c'	'n'	'g'	'a'	'a'	CHL1	c	c		NF-1(T00537,GCCA)		NONC	human_type	human_type
chr3:239435-239435	'-'	'n'	'g'	'g'	'g'	CHL1	n	UNDEF				CONS	UNDEF	UNDEF
chr3:239447-239447	'g'	'n'	'a'	'a'	'a'	CHL1	g	n		LF-A1(T00467,GGGCA),Sp1(T00753,GGGCAG)		CONS	human_type	UNDEF
chr3:239448-239448	'c'	'-'	'-'	'-'	'-'	CHL1	c	n		LF-A1(T00467,GGGCA),Sp1(T00753,GGGCAG)		CONS	human_type	UNDEF
chr3:239507-239507	'g'	'-'	'a'	'a'	'a'	CHL1	n	n		NF-1(T00537,GCCA)		NONC	UNDEF	UNDEF
chr3:239511-239511	'g'	'-'	'a'	'a'	'a'	CHL1	n	n				NONC	UNDEF	UNDEF
chr3:239562-239562	'-------'	'tttgtat'	'ttttttt'	'ttttttt'	'tt-----'	CHL1	n	'-------'				CONS	UNDEF	human_type
chr3:239727-239727	'c'	'-'	't'	't'	't'	CHL1	c	n				NONC	human_type	UNDEF
chr3:239796-239796	'c'	'-'	'g'	'g'	'a'	CHL1	c	c	NF-1(T00537,GCCA)			NONC	human_type	human_type
chr3:239805-239805	'g'	'-'	'c'	'c'	'c'	CHL1	g	g	CAC-binding protein(T00076,GGTGG)			NONC	human_type	human_type
chr3:239868-239868	'g'	'-'	'a'	'a'	'a'	CHL1	g	n		NF-1(T00537,GCCA)		NONC	human_type	UNDEF
chr3:239921-239921	'c'	'a'	'a'	'a'	'a'	CHL1	n	n			rs72619595:C/A	CONS	UNDEF	UNDEF
chr3:239956-239956	'c'	'g'	'g'	'g'	'g'	CHL1	c	n		H4TF-2(T00392,GGTCC)		CONS	human_type	UNDEF
chr3:239995-239995	'g'	'a'	'a'	'a'	'a'	CHL1	g	n		GR(T00333,CAGAG)		CONS	human_type	UNDEF
chr3:239999-239999	'g'	'a'	'a'	'a'	'a'	CHL1	g	n		NF-1(T00537,GCCA),CAC-binding protein(T00076,CCACC)		CONS	human_type	UNDEF
chr3:240002-240002	'g'	'a'	'a'	'a'	'a'	CHL1	g	n				CONS	human_type	UNDEF
chr3:240014-240014	't'	'g'	'g'	'g'	'g'	CHL1	t	n				CONS	human_type	UNDEF
chr3:240060-240060	'c'	'g'	'g'	'g'	'g'	CHL1	n	n	Sp1(T00752,TGCGC)	CAC-binding protein(T00076,GGTGG)		CONS	UNDEF	UNDEF
chr3:240062-240062	'c'	't'	't'	't'	't'	CHL1	n	n	Sp1(T00752,TGCGC)	AP-2(T00035,TGGGGA),CAC-binding protein(T00076,GGTGG)		CONS	UNDEF	UNDEF
chr3:240091-240091	'-'	'g'	'g'	'g'	'g'	CHL1	n	UNDEF				CONS	UNDEF	UNDEF
chr3:240106-240106	'c'	'g'	'g'	'a'	'a'	CHL1	n	n			rs117477550:C/T	NONC	UNDEF	UNDEF
chr3:240109-240109	'c'	't'	't'	't'	't'	CHL1	n	n				CONS	UNDEF	UNDEF
chr3:240182-240182	'c'	't'	't'	't'	't'	CHL1	c	n	ATF(T00051,TGCGTCA),ATF-3(T01313,TGCGTCA)			CONS	human_type	UNDEF
chr3:240189-240189	'c'	't'	't'	't'	't'	CHL1	c	c				CONS	human_type	human_type
chr3:240313-240313	'g'	'a'	'a'	'-'	'-'	CHL1	g	n		Pit-1a(T00691,TAAAT)		NONC	human_type	UNDEF
chr3:240382-240382	'c'	't'	't'	'g'	'g'	CHL1	n	n	NF-1(T00537,GCCA)			NONC	UNDEF	UNDEF
chr3:240542-240542	'c'	'g'	'g'	'a'	'g'	CHL1	c	c				NONC	human_type	human_type
chr3:240625-240625	'g'	'a'	'a'	'a'	'a'	CHL1	n	G				CONS	UNDEF	human_type
chr3:240676-240676	'g'	'c'	'c'	'c'	'c'	CHL1	g	n	GR(T00333,CAGAG)		rs1006033:G/C	CONS	human_type	UNDEF
chr3:241097-241097	'c'	't'	't'	't'	't'	CHL1	c	n	TCF-1A(T00999,TTCAAAG),TFIID(T01159,TTCAAA)			CONS	human_type	UNDEF
chr3:241183-241183	'g'	'a'	'a'	'a'	'a'	CHL1	g	g				CONS	human_type	human_type
chr3:241539-241539	'c'	't'	't'	't'	't'	CHL1	n	c	c-Myb(T00137,TAAC)			CONS	UNDEF	human_type
chr3:241582-241582	'a'	'g'	'g'	'g'	'g'	CHL1	a	n		c-Ets-2(T00113,AAGGAA),PEA3(T00684,AGGAAA)		CONS	human_type	UNDEF
chr3:241845-241845	'a'	'g'	'g'	'g'	'g'	CHL1	n	n				CONS	UNDEF	UNDEF
chr3:242110-242110	'a'	'g'	'g'	'g'	'g'	CHL1	n	a	NF-E2(T00557,TATA),NF III-e(T00580,TATA)			CONS	UNDEF	human_type
chr3:2139196-2139196	'c'	't'	't'	't'	't'	CNTN4	n	n				CONS	UNDEF	UNDEF
chr3:2139218-2139218	'--'	'aa'	'aa'	'cc'	'aa'	CNTN4	n	UNDEF				CONS	UNDEF	UNDEF
chr3:2139235-2139235	'c'	't'	't'	't'	't'	CNTN4	n	n		c-Myb(T00137,ATTGAA)		CONS	UNDEF	UNDEF
chr3:2139610-2139610	'c'	't'	't'	't'	't'	CNTN4	C	C				CONS	human_type	human_type
chr3:2139616-2139616	'g'	't'	't'	't'	't'	CNTN4	G	G				CONS	human_type	human_type
chr3:2139680-2139680	'g'	'a'	'a'	'a'	'a'	CNTN4	G	g				CONS	human_type	human_type
chr3:2139684-2139684	'c'	't'	't'	't'	't'	CNTN4	C	c	NF-1/L(T00599,TGGCA)	c-Myb(T00137,TAAC)		CONS	human_type	human_type
chr3:2139777-2139777	'a'	't'	't'	't'	't'	CNTN4	A	a				CONS	human_type	human_type
chr3:2139864-2139864	'g'	'c'	'c'	'c'	'c'	CNTN4	g	n		TGT3(T00833,CAGGTC)		CONS	human_type	UNDEF
chr3:2139881-2139881	'c'	't'	't'	't'	't'	CNTN4	C	c	NF-1(T00537,TCCA)			CONS	human_type	human_type
chr3:2139887-2139887	'g'	'a'	'a'	'a'	'a'	CNTN4	G	g		TGGCA-binding protein(T00832,CCAAT),CTF(T00174,GCCAATG),NF-1(T00538,CCAAT),NF-E(T01214,CCAAT),NF-1(T00537,AGCCAA),CP1(T01202,CCAAT),alpha-IRP(T00426,CCAAT),H1TF2(T00388,CCAAT),alpha-CBF(T00081,CCAAT),SRF(T00764,CCAAT),CP2(T00151,CCAAT),CDP2(T02043,CCAAT)		CONS	human_type	human_type
chr3:2139922-2139922	'a'	'c'	'c'	'c'	'c'	CNTN4	C	a			rs2729045:A/C	CONS	non_human_type	human_type
chr3:2140012-2140012	'c'	't'	't'	't'	't'	CNTN4	C	n				CONS	human_type	UNDEF
chr3:2140150-2140151	'gc'	'at'	'at'	'tt'	'at'	CNTN4	gc	nc				NONC	human_type	non_human_type
chr3:2140172-2140172	'g'	'a'	'a'	'a'	'a'	CNTN4	g	G		GR(T00335,ACAACA)		CONS	human_type	human_type
chr3:2140188-2140188	'c'	't'	't'	't'	't'	CNTN4	c	C		Sp1(T00752,TGCAC)	rs116791947:C/T	CONS	human_type	human_type
chr3:2140234-2140234	'c'	'g'	'g'	'g'	'g'	CNTN4	C	n	NF-1(T00537,GCCA)			CONS	human_type	UNDEF
chr3:2140238-2140238	'c'	't'	't'	't'	't'	CNTN4	C	n				CONS	human_type	UNDEF
chr3:2140279-2140279	'g'	't'	't'	't'	't'	CNTN4	g	n				CONS	human_type	UNDEF
chr3:2140309-2140309	't'	'-'	'-'	'-'	'-'	CNTN4	t	n		Sp1(T00752,TGCGC)		CONS	human_type	UNDEF
chr3:2140334-2140334	'g'	'-'	'-'	'-'	'-'	CNTN4	g	n				CONS	human_type	UNDEF
chr3:2140348-2140348	'---------------'	'ccggctgggctgcgc'	'ccggctcggccgcgc'	'ccggctccgctgcgc'	'ccggctcggctgcgc'	CNTN4	'---------------'	UNDEF	Sp1(T00752,TGCGC)			CONS	human_type	UNDEF
chr3:2140377-2140377	'c'	't'	't'	't'	't'	CNTN4	C	n				CONS	human_type	UNDEF
chr3:2140379-2140379	'g'	'c'	'c'	'c'	'c'	CNTN4	G	n				CONS	human_type	UNDEF
chr3:2140400-2140400	'g'	'n'	'c'	'c'	'c'	CNTN4	G	n	Sp1(T00752,CCGCCCG)	Sp1(T00759,CCCGCCCC)		CONS	human_type	UNDEF
chr3:2140445-2140445	'g'	'n'	't'	't'	't'	CNTN4	n	n	Sp1(T00755,CCGCCC),Sp1(T00752,CCGCCC),Sp1(T00759,CCCGCCCC),Sp1(T00754,CCGCCC)			CONS	UNDEF	UNDEF
chr3:2140524-2140524	'c'	'n'	'g'	'g'	'g'	CNTN4	c	n	LF-A1(T00467,GGGCA),Sp1(T00753,GGGCAG)			CONS	human_type	UNDEF
chr3:2140533-2140533	'g'	'n'	'c'	'a'	'a'	CNTN4	G	n	NF-1(T00537,GCCA)	Sp1(T00755,CCGCCC),Sp1(T00752,CCGCCC),Sp1(T00759,CCGCCC),Sp1(T00754,CCGCCC)		NONC	human_type	UNDEF
chr3:2140545-2140545	'c'	'n'	'a'	'a'	'a'	CNTN4	C	n				CONS	human_type	UNDEF
chr3:2140547-2140547	'g'	'n'	't'	't'	't'	CNTN4	G	n				CONS	human_type	UNDEF
chr3:2140554-2140554	'g'	'n'	'a'	'a'	'a'	CNTN4	G	n				CONS	human_type	UNDEF
chr3:2140595-2140595	'c'	'n'	'a'	'a'	'a'	CNTN4	c	c	Sp1(T00755,CCGCCC),Sp1(T00752,CCGCCC),Sp1(T00759,CCGCCC),Sp1(T00754,CCGCCC)			CONS	human_type	human_type
chr3:2140646-2140646	'g'	'n'	'a'	'a'	'a'	CNTN4	G	n				CONS	human_type	UNDEF
chr3:2140684-2140684	'c'	'n'	't'	't'	't'	CNTN4	C	n				CONS	human_type	UNDEF
chr3:2140724-2140724	'g'	'c'	'c'	'c'	't'	CNTN4	g	n				NONC	human_type	UNDEF
chr3:2140734-2140734	'g'	'a'	'a'	'a'	'a'	CNTN4	g	n				CONS	human_type	UNDEF
chr3:2140741-2140741	'g'	'-'	'-'	'-'	'-'	CNTN4	n	n		AP-2(T00035,TGGGGA)		CONS	UNDEF	UNDEF
chr3:2140771-2140771	'c'	't'	't'	't'	't'	CNTN4	C	n				CONS	human_type	UNDEF
chr3:2140784-2140784	'c'	'g'	'g'	'g'	'g'	CNTN4	c	n				CONS	human_type	UNDEF
chr3:2140800-2140800	'g'	'c'	'c'	'c'	'c'	CNTN4	g	n				CONS	human_type	UNDEF
chr3:2140806-2140806	'c'	't'	't'	't'	't'	CNTN4	C	n				CONS	human_type	UNDEF
chr3:2140809-2140809	'g'	'a'	'a'	'a'	'a'	CNTN4	G	n	Sp1(T00759,GGGGCC)	GR(T00333,CAGAG)		CONS	human_type	UNDEF
chr3:2140811-2140811	'g'	'a'	'a'	'a'	'a'	CNTN4	G	n	Sp1(T00759,GGGGCC)	GR(T00333,CAGAG)		CONS	human_type	UNDEF
chr3:2140817-2140817	'g'	'a'	'a'	'a'	'a'	CNTN4	G	n	LF-A1(T00467,GGGCA),Sp1(T00759,GGGGCCGGGC),Sp1(T00753,GGGCAG)			CONS	human_type	UNDEF
chr3:2140827-2140827	'c'	't'	't'	't'	't'	CNTN4	C	n				CONS	human_type	UNDEF
chr3:2140851-2140851	'g'	'a'	'a'	'a'	'a'	CNTN4	G	n				CONS	human_type	UNDEF
chr3:2140893-2140893	'g'	'c'	'c'	'c'	'c'	CNTN4	G	n				CONS	human_type	UNDEF
chr3:2140958-2140958	'c'	't'	't'	't'	't'	CNTN4	C	c				CONS	human_type	human_type
chr3:2141007-2141007	'g'	't'	't'	'c'	'c'	CNTN4	g	n				NONC	human_type	UNDEF
chr3:2141023-2141023	'g'	't'	't'	't'	't'	CNTN4	g	n				CONS	human_type	UNDEF
chr3:2141035-2141035	'c'	'a'	'a'	'a'	'a'	CNTN4	C	c		F2F(T01506,TAAAAT)		CONS	human_type	human_type
chr3:2141038-2141038	'g'	'a'	'a'	'a'	'a'	CNTN4	G	g		F2F(T01506,TAAAAT)		CONS	human_type	human_type
chr3:2141107-2141107	'c'	't'	't'	't'	't'	CNTN4	c	n				CONS	human_type	UNDEF
chr3:2141115-2141115	'c'	'g'	'g'	'g'	'g'	CNTN4	c	n				CONS	human_type	UNDEF
chr3:2141127-2141127	'c'	't'	't'	't'	't'	CNTN4	c	n				CONS	human_type	UNDEF
chr3:2141136-2141136	'c'	't'	't'	't'	't'	CNTN4	c	n				CONS	human_type	UNDEF
chr3:2141169-2141170	'ag'	'tt'	'tt'	'tt'	'tt'	CNTN4	ag	ag	AP-2(T00035,TGGGGA)			CONS	human_type	human_type
chr3:2141173-2141173	'g'	'a'	'a'	'a'	'a'	CNTN4	g	g				CONS	human_type	human_type
chr3:2141180-2141180	'c'	't'	't'	't'	't'	CNTN4	c	c				CONS	human_type	human_type
chr3:2141213-2141213	'g'	'a'	'a'	'a'	'a'	CNTN4	G	G	CAC-binding protein(T00076,GGTGG)			CONS	human_type	human_type
chr3:2141226-2141226	'c'	't'	't'	't'	't'	CNTN4	C	n				CONS	human_type	UNDEF
chr3:2141245-2141245	'g'	't'	't'	't'	't'	CNTN4	g	n				CONS	human_type	UNDEF
chr3:2141247-2141247	'c'	't'	't'	't'	't'	CNTN4	C	n				CONS	human_type	UNDEF
chr3:2141251-2141251	'g'	'a'	'a'	'a'	'a'	CNTN4	G	n				CONS	human_type	UNDEF
chr3:2141268-2141268	'g'	'a'	'a'	'a'	'a'	CNTN4	G	n		NF-1(T00537,GCCA)		CONS	human_type	UNDEF
chr3:2141275-2141275	'c'	'g'	'g'	'g'	'g'	CNTN4	C	n				CONS	human_type	UNDEF
chr3:2141280-2141280	'g'	'a'	'a'	'a'	'a'	CNTN4	G	n				CONS	human_type	UNDEF
chr3:2141293-2141293	'g'	'a'	'c'	'a'	'a'	CNTN4	G	g				NONC	human_type	human_type
chr3:2141310-2141310	'g'	'a'	'a'	'a'	'a'	CNTN4	G	g	NF-1(T00537,GCCA)			CONS	human_type	human_type
chr3:2141360-2141360	'c'	'g'	'g'	'g'	'g'	CNTN4	c	n				CONS	human_type	UNDEF
chr3:2141367-2141367	'c'	't'	't'	't'	't'	CNTN4	c	n				CONS	human_type	UNDEF
chr3:2141404-2141404	'g'	'a'	'a'	'a'	'a'	CNTN4	g	G		LF-A1(T00467,GGGCA)		CONS	human_type	human_type
chr3:2141437-2141437	'c'	't'	't'	't'	't'	CNTN4	C	c	Sp1(T00755,CCGCCC),Sp1(T00752,CCGCCC),Sp1(T00759,CCGCCC),Sp1(T00754,CCGCCC)			CONS	human_type	human_type
chr3:2141439-2141439	'c'	't'	't'	't'	't'	CNTN4	C	c	Sp1(T00755,CCGCCC),Sp1(T00752,CCGCCC),Sp1(T00759,CCGCCC),Sp1(T00754,CCGCCC)			CONS	human_type	human_type
chr3:2141454-2141454	'g'	'a'	'a'	'a'	'a'	CNTN4	G	g				CONS	human_type	human_type
chr3:2141462-2141462	'g'	'a'	'a'	'a'	'a'	CNTN4	G	g				CONS	human_type	human_type
chr3:2141465-2141465	'g'	'a'	'a'	'a'	'a'	CNTN4	G	g				CONS	human_type	human_type
chr3:2141480-2141480	'g'	'a'	'a'	'a'	'a'	CNTN4	G	n		NF-1(T00537,GCCA)		CONS	human_type	UNDEF
chr3:2141525-2141525	'g'	'a'	'a'	'a'	'a'	CNTN4	g	n				CONS	human_type	UNDEF
chr3:2141572-2141572	'g'	'a'	'a'	'a'	'a'	CNTN4	g	n		NF-E2(T00557,TATA),NF III-e(T00580,TATA)		CONS	human_type	UNDEF
chr3:2141589-2141589	'g'	'a'	'a'	'a'	'a'	CNTN4	g	n				CONS	human_type	UNDEF
chr3:2141630-2141630	'c'	't'	't'	't'	't'	CNTN4	C	c				CONS	human_type	human_type
chr3:2141661-2141661	'g'	'a'	'a'	'a'	'a'	CNTN4	G	n				CONS	human_type	UNDEF
chr3:2141670-2141670	'c'	't'	't'	't'	't'	CNTN4	C	n				CONS	human_type	UNDEF
chr3:2141743-2141743	'g'	't'	'c'	'c'	'c'	CNTN4	G	g		NF-1(T00537,TCCA)	rs58308835:G/C	NONC	human_type	human_type
chr3:2141750-2141750	'c'	't'	't'	't'	't'	CNTN4	C	c				CONS	human_type	human_type
chr3:2141759-2141759	'g'	'a'	'-'	'a'	'a'	CNTN4	G	g				NONC	human_type	human_type
chr3:2141765-2141765	'g'	't'	't'	't'	't'	CNTN4	g	g				CONS	human_type	human_type
chr3:2141786-2141786	'g'	'a'	'a'	'a'	'a'	CNTN4	G	g	v-Jun(T00893,CGAGTCAG)			CONS	human_type	human_type
chr3:2141805-2141805	'c'	't'	't'	't'	't'	CNTN4	C	c	gammaCAC2(T00075,CACCC),CACCC-binding factor(T00077,CACCC)			CONS	human_type	human_type
chr3:2141871-2141871	'-'	'g'	'g'	'a'	'g'	CNTN4	'-'	UNDEF				CONS	human_type	UNDEF
chr3:2141941-2141941	'c'	'g'	'g'	'g'	'g'	CNTN4	C	C	LF-A1(T00467,GGGCA)	GR(T00333,GGGACA)		CONS	human_type	human_type
chr3:2141973-2141973	'c'	't'	't'	't'	't'	CNTN4	C	C	c-Myb(T00137,TAAC)			CONS	human_type	human_type
chr3:2141997-2141997	't'	'a'	'a'	'a'	'a'	CNTN4	T	T				CONS	human_type	human_type
chr3:2142090-2142090	'-'	't'	't'	't'	't'	CNTN4	'-'	UNDEF				CONS	human_type	UNDEF
chr3:2142104-2142104	'a'	'g'	'g'	'g'	'g'	CNTN4	a	n	H4TF-1(T00391,GATTTC)			CONS	human_type	UNDEF
chr3:2142108-2142108	'c'	'g'	'g'	'g'	'g'	CNTN4	c	n	H4TF-1(T00391,GATTTC)			CONS	human_type	UNDEF
chr3:2142199-2142199	'c'	'g'	'g'	'g'	'g'	CNTN4	C	c				CONS	human_type	human_type
chr3:2142229-2142229	'c'	'g'	'g'	'g'	'g'	CNTN4	C	n		NF-E(T01214,CTGTC)		CONS	human_type	UNDEF
chr3:2142324-2142324	'g'	'a'	'a'	'a'	'a'	CNTN4	G	g				CONS	human_type	human_type
chr3:2142536-2142536	'g'	'c'	'c'	'c'	'c'	CNTN4	c	n	ATF(T00051,ACGTCA)		rs9829996:G/C	CONS	non_human_type	UNDEF
chr3:2142760-2142760	'g'	't'	't'	't'	't'	CNTN4	g	n		Pit-1a(T00691,AATTCAG)		CONS	human_type	UNDEF
chr3:2142777-2142777	'g'	'a'	'a'	'a'	'a'	CNTN4	g	g	ER(T00261,GGTCA)			CONS	human_type	human_type
chr3:87137962-87137962	'a'	'c'	'c'	'c'	'c'	VGLL3	a	a				CONS	human_type	human_type
chr3:87138064-87138064	'a'	'c'	'c'	'c'	'c'	VGLL3	A	n				CONS	human_type	UNDEF
chr3:87138083-87138083	'a'	'g'	'g'	'g'	'g'	VGLL3	G	n			rs2660758:A/G	CONS	non_human_type	UNDEF
chr3:87138091-87138091	'g'	'a'	'a'	'a'	'a'	VGLL3	G	g				CONS	human_type	human_type
chr3:87138306-87138306	'c'	'g'	'g'	'g'	'g'	VGLL3	C	n	H4TF-2(T00392,GGTCC)			CONS	human_type	UNDEF
chr3:87138431-87138431	'g'	'a'	'a'	'a'	'a'	VGLL3	G	g			rs79844519:G/A	CONS	human_type	human_type
chr3:87138467-87138467	'a'	'c'	'c'	'c'	'c'	VGLL3	A	a		LF-A1(T00467,GGGCA)		CONS	human_type	human_type
chr3:87138687-87138687	'a'	'g'	'g'	'g'	'g'	VGLL3	A	n		Sp1(T00759,GGGGCC)		CONS	human_type	UNDEF
chr3:87138882-87138882	't'	'g'	'g'	'g'	'g'	VGLL3	t	T			rs78718649:T/G	CONS	human_type	human_type
chr3:87138921-87138921	'g'	'c'	'c'	'c'	'c'	VGLL3	G	n				CONS	human_type	UNDEF
chr3:87139043-87139043	'a'	't'	't'	't'	't'	VGLL3	n	a				CONS	UNDEF	human_type
chr3:87139211-87139211	'-'	'g'	'g'	'g'	'g'	VGLL3	G	UNDEF		CTF(T00174,ATTGG),CCAAT-binding factor(T00092,ATTGG),NF-Y(T00613,ATTGG),NF-1/L(T00599,TGGCA),CBF-B(T00088,ATTGG)	rs78888230:T/G	CONS	non_human_type	UNDEF
chr5:146762274-146762274	't'	'g'	'g'	'g'	'g'	DPYSL3	t	t	ER(T00261,GGTCA)	LF-A1(T00467,GGGCA)		CONS	human_type	human_type
chr5:146762306-146762306	'c'	'g'	'g'	'g'	'g'	DPYSL3	c	c				CONS	human_type	human_type
chr5:146762377-146762377	'a'	'g'	'g'	'g'	'g'	DPYSL3	A	a				CONS	human_type	human_type
chr5:146762381-146762381	't'	'c'	'c'	'-'	'c'	DPYSL3	C	c			rs1432838:T/C	NONC	non_human_type	non_human_type
chr5:146762520-146762520	'c'	't'	't'	't'	't'	DPYSL3	C	c				CONS	human_type	human_type
chr5:146762553-146762553	'a'	'g'	'g'	'g'	'g'	DPYSL3	A	A	GR(T00335,AGTTCT)			CONS	human_type	human_type
chr5:146762927-146762927	'c'	'a'	'a'	'a'	'a'	DPYSL3	c	c				CONS	human_type	human_type
chr5:146762951-146762951	't'	'c'	'c'	'c'	'c'	DPYSL3	t	T				CONS	human_type	human_type
chr5:146762983-146762983	'--'	'tt'	'tt'	'tt'	'-t'	DPYSL3	'--'	'--'				CONS	human_type	human_type
chr5:146763099-146763099	'a'	'g'	'g'	'g'	'g'	DPYSL3	a	A	HiNF-A(T00360,AGAAATG)			CONS	human_type	human_type
chr6:151814841-151814841	't'	'g'	'g'	'g'	'g'	C6orf97	t	n				CONS	human_type	UNDEF
chr6:151814877-151814877	't'	'c'	'c'	'c'	'c'	C6orf97	t	t				CONS	human_type	human_type
chr6:151814995-151814995	'g'	'c'	'c'	'c'	'c'	C6orf97	g	n				CONS	human_type	UNDEF
chr6:151815014-151815014	'c'	'-'	'-'	'-'	'-'	C6orf97	C	c				CONS	human_type	human_type
chr6:151815135-151815135	'c'	'g'	'g'	'g'	'g'	C6orf97	C	n				CONS	human_type	UNDEF
chr6:151815268-151815268	'---------------------------'	'ccgcggccgctcctctggctccgggag'	'ccgcggccgctcctctggctccgggag'	'ccgcggccgctcctctggctccgggag'	'ccgcggccgctcctctggcttcgggag'	C6orf97	'---------------------------'	'---------------------------'	NF-1(T00537,GCCA),Sp1(T00752,TGCAC)			CONS	human_type	human_type
chr6:151815579-151815579	'c'	'a'	'n'	'a'	'a'	C6orf97	C	n				CONS	human_type	UNDEF
chr6:151815923-151815923	'g'	'c'	'c'	'c'	'c'	C6orf97	G	n			rs9968935:G/A	CONS	human_type	UNDEF
chr6:151816011-151816011	't'	'c'	'c'	'c'	'c'	C6orf97	C	t			rs1971256:T/C	CONS	non_human_type	human_type
chr6:151816142-151816142	't'	'c'	'c'	'c'	'c'	C6orf97	T	T	Pit-1a(T00691,TAAAT),Msx-2(T02106,CCAATTAGT)			CONS	human_type	human_type
chr6:151816157-151816157	't'	'c'	'c'	'c'	'c'	C6orf97	T	T				CONS	human_type	human_type
chr7:51538997-51538997	'g'	'c'	'c'	NO	NO	COBL	G	g			rs4947599:G/C	CONS	human_type	human_type
chr7:51538999-51538999	't'	'c'	'c'	NO	NO	COBL	T	n				CONS	human_type	UNDEF
chr7:51539343-51539343	't'	'g'	'g'	NO	NO	COBL	T	t				CONS	human_type	human_type
chr7:51539548-51539548	'a'	'g'	'g'	NO	NO	COBL	A	a				CONS	human_type	human_type
chr7:51539574-51539574	'c'	'g'	'g'	NO	NO	COBL	C	n				CONS	human_type	UNDEF
chr7:51539657-51539657	't'	'a'	'a'	NO	NO	COBL	T	T	c-Myc(T00140,CAGTTG)			CONS	human_type	human_type
chr7:51539723-51539723	'a'	'c'	'c'	NO	NO	COBL	A	A				CONS	human_type	human_type
chr7:51539827-51539827	'g'	'a'	'a'	NO	NO	COBL	G	G				CONS	human_type	human_type
chr7:51539838-51539838	't'	'c'	'c'	NO	NO	COBL	T	T				CONS	human_type	human_type
chr7:51539961-51539961	'g'	'a'	'a'	NO	NO	COBL	g	g				CONS	human_type	human_type
chr7:152622025-152622025	't'	'g'	'g'	NO	NO	ACTR3B	G	G			rs4726223:T/G	CONS	non_human_type	non_human_type
chr7:152622033-152622033	't'	'g'	'g'	NO	NO	ACTR3B	T	t				CONS	human_type	human_type
chr7:152622064-152622064	'c'	't'	't'	NO	NO	ACTR3B	C	n				CONS	human_type	UNDEF
chr7:152622206-152622207	'ag'	'gt'	'gt'	NO	NO	ACTR3B	AG	aG				CONS	human_type	human_type
chr7:152622355-152622355	'c'	't'	't'	NO	NO	ACTR3B	C	c				CONS	human_type	human_type
chr7:152622438-152622438	't'	'c'	'c'	NO	NO	ACTR3B	n	n	CAC-binding protein(T00076,GGTGG)	Sp1(T00752,GGGCGG),Sp1(T00759,GGGCGG),CP1(T01171,GGGCGG),Sp1(T00753,GGGCGG)	rs2689529:T/C	CONS	UNDEF	UNDEF
chr7:152622514-152622514	'c'	'g'	'g'	NO	NO	ACTR3B	c	n				CONS	human_type	UNDEF
chr7:152622658-152622658	'g'	'a'	'a'	NO	NO	ACTR3B	G	g		Pit-1a(T00691,TAAAT)		CONS	human_type	human_type
chr7:152622693-152622693	't'	'c'	'c'	NO	NO	ACTR3B	t	n	NF-E2(T00558,CTGCCCC)	Sp1(T00755,CCGCCC),Sp1(T00752,CCGCCC),Sp1(T00759,CCGCCC),Sp1(T00754,CCGCCC)	rs10281144:T/C	CONS	human_type	UNDEF
chr7:152622783-152622783	'a'	'g'	'g'	NO	NO	ACTR3B	A	n	GR(T00333,CAGAG)			CONS	human_type	UNDEF
chr7:152622786-152622786	'g'	'c'	'c'	NO	NO	ACTR3B	G	n	GR(T00333,CAGAG)			CONS	human_type	UNDEF
chr7:152622803-152622804	'tt'	'--'	'--'	NO	NO	ACTR3B	TT	nn				CONS	human_type	UNDEF
chr7:152622837-152622837	'c'	'g'	'g'	NO	NO	ACTR3B	C	c				CONS	human_type	human_type
chr7:152622980-152622980	'g'	'a'	'a'	NO	NO	ACTR3B	G	g				CONS	human_type	human_type
chr7:152623014-152623014	'a'	'g'	'g'	NO	NO	ACTR3B	A	a				CONS	human_type	human_type
chr7:152623044-152623044	'g'	'a'	'a'	NO	NO	ACTR3B	G	n	LF-A1(T00467,GGGCA),Sp1(T00753,GGGCAG)			CONS	human_type	UNDEF
chr7:152623133-152623133	'c'	'g'	't'	NO	NO	ACTR3B	c	c			rs10268909:C/G	NONC	human_type	human_type
chr7:152623323-152623323	't'	'c'	'c'	NO	NO	ACTR3B	T	t			rs10225950:T/C	CONS	human_type	human_type
chr7:152623332-152623332	't'	'c'	'c'	NO	NO	ACTR3B	T	T	NF-E(T01214,CTGTC)			CONS	human_type	human_type
chr7:152623340-152623340	'a'	'g'	't'	NO	NO	ACTR3B	A	A	TGGCA-binding protein(T00832,CCAAT),NF-1(T00538,CCAAT),NF-E(T01214,CCAAT),CP1(T01202,CCAAT),alpha-IRP(T00426,CCAAT),H1TF2(T00388,CCAAT),alpha-CBF(T00081,CCAAT),SRF(T00764,CCAAT),CP2(T00151,CCAAT),CDP2(T02043,CCAAT)			NONC	human_type	human_type
chr10:830159-830358	'ggtgaccgagaggccccgtccctccgtccacctcccaggccggccagcacctgctgacgggggtgaccgagaggccccgtccctccgtccacctcccaggccggccagcacctgctgacgggggtgaccgagaggccccgtccctctgtccacctcccaggccggccagcacctgctgacgggggtgaccgagaggcccc'	'--------------------------------------------------------------------------------------------------------------------------------------------------------------------------------------------------------'	'nnnnnnnnnnnnnnnnnnnnnnnnnnnnnnnnnnnnnnnnnnnnnnnnnnnnnnnnnnnnnnnnnnnnnnnnnnnnnnnnnnnnnnnnnnnnnnnnnnnnnnnnnnnnnnnnnnnnnnnnnnnnnnnnnnnnnnnnnnnnnnnnnnnnnnnnnnnnnnnnnnnnnnnnnnnnnnnnnnnnnnnnnnnnnnnnnnnnnnnn'	'--------------------------------------------------------------------------------------------------------------------------------------------------------------------------------------------------------'	'--------------------------------------------------------------------------------------------cacccaggctggccagcacctggtgacgggggtaattgagaggccccatccctccgtccacctcccaggccggccagcacctgatgatggggatgaccgcgaggcccc'	DIP2C	ggtgaccgagaggccccgtccctccgtccacctcccaggccggccagcacctgctgacgggggtgaccgagaggccccgtccctccgtccacctcccaggccggccagcacctgctgacgggggtgaccgagaggccccgtccnnnnnnnnnnnnnnnnnnnnngccagcacctgctgacgggggtgaccgagaggcccc	nnnnnnnnnnnnnnnnnnnnnnnnnnnnnnnnnnnnnnnnnnnnnnncacctgctgacgggggtgaccgagaggccccgtccctccgtcnnnnnnnnnnnnnnnnnnnnnnnnnnnnnnnnnnnnnnnnnnnnnnnnnnnnnnnnnnnnnnnnnnnnnnnnnnnnnnnnnnnnnnnnnnnnnnnnnnnnnnnnnnnnnnn	NF-E(T01214,CTGTC),NF-1(T00537,TCCA),CREB(T00163,TGACG),CAC-binding protein(T00076,CCACC)	Sp1(T00759,ACGCCC)	rs71843373:(LARGEDELETION),rs12778818:G/A,rs12778973:G/A,rs12773781:C/G,rs11813543:G/A,rs34108077:T/C	NONC	human_type	non_human_type
chr10:830359-830389	'gtccctctgtccacctcccaggccggccagc'	'-------------------------------'	'nnnnnnnnnnnnnnnnnnnnnnnnnnnnnnn'	'-------------------------------'	'atccctccgtccacctcccaggccggccagc'	DIP2C	gtccnnnnnnnnnnnnnccaggccggccagc	UNDEF	NF-E(T01214,CTGTC),NF-1(T00537,TCCA),CAC-binding protein(T00076,CCACC)	Sp1(T00759,ACGCCC)		NONC	non_human_type	UNDEF
chr10:830441-830441	'a'	'-'	'g'	'g'	'g'	DIP2C	a	n	LyF-1(T00479,CCTCCCAGA)		rs118032024:A/G	NONC	human_type	UNDEF
chr10:830444-830444	'a'	'-'	'g'	'g'	'g'	DIP2C	a	n			rs117826287:A/G	NONC	human_type	UNDEF
chr10:830495-830495	't'	'-'	'c'	'c'	'c'	DIP2C	t	t				NONC	human_type	human_type
chr10:830518-830518	't'	'-'	'c'	'c'	'c'	DIP2C	T	T	NF-E(T01214,CTGTC)			NONC	human_type	human_type
chr10:830533-830533	'c'	'-'	't'	't'	't'	DIP2C	C	c				NONC	human_type	human_type
chr10:830609-830609	't'	'-'	'c'	'c'	'c'	DIP2C	t	t	NF-E2(T00558,CTGCCCC),NF-kappaE2(T01221,GCCACCTG)	gammaCAC2(T00075,CACCC),Sp1(T00755,CCGCCC),Sp1(T00752,CCGCCC),CACCC-binding factor(T00077,CACCC),Sp1(T00759,CCCGCCCC),Sp1(T00754,CCGCCC)	rs4881526:T/C	NONC	human_type	human_type
chr10:830668-830668	'g'	'-'	'a'	'a'	'c'	DIP2C	G	g		c-Myb(T00137,TAAC)		NONC	human_type	human_type
chr10:830687-830687	't'	'-'	'g'	'g'	'g'	DIP2C	T	n				NONC	human_type	UNDEF
chr10:830699-830700	'tg'	'--'	'ct'	'nn'	'ct'	DIP2C	CG	nn			rs11253442:T/C	NONC	non_human_type	UNDEF
chr10:830799-830799	'g'	'-'	'a'	'n'	'a'	DIP2C	G	g	LF-A1(T00467,GGGCA),Sp1(T00753,GGGCAG)		rs12355651:G/A	NONC	human_type	human_type
chr10:830802-830802	'a'	'-'	'g'	'n'	'g'	DIP2C	a	a	LF-A1(T00467,GGGCA),Sp1(T00753,GGGCAG)			NONC	human_type	human_type
chr10:830807-830807	't'	'-'	'c'	'n'	'c'	DIP2C	T	n	NF-1/L(T00599,TGGCA)			NONC	human_type	UNDEF
chr10:830829-830829	'c'	'-'	'a'	'n'	'a'	DIP2C	C	c				NONC	human_type	human_type
chr10:830897-830897	'g'	'-'	't'	'n'	't'	DIP2C	g	n				NONC	human_type	UNDEF
chr10:831001-831001	'a'	'-'	't'	'n'	't'	DIP2C	n	a				NONC	UNDEF	human_type
chr10:831005-831005	'g'	'-'	'a'	'-'	'-'	DIP2C	n	g		NF-1(T00537,TCCA)	rs35038645:CGC/TTT,rs114268308:G/T	NONC	UNDEF	human_type
chr10:831023-831023	'g'	'-'	'a'	'-'	'-'	DIP2C	n	g				NONC	UNDEF	human_type
chr10:831041-831041	'g'	'-'	'c'	'-'	'-'	DIP2C	n	g			rs60927899:G/C	NONC	UNDEF	human_type
chr10:831094-831094	'g'	'-'	'a'	'-'	'-'	DIP2C	G	n		CREB(T00163,TGACG),Sp1(T00759,ACGCCC)		NONC	human_type	UNDEF
chr10:831097-831097	't'	'-'	'c'	'-'	'-'	DIP2C	C	n		Sp1(T00759,ACGCCC)	rs12358167:T/C	NONC	non_human_type	UNDEF
chr10:831135-831135	'a'	'-'	'g'	'n'	'-'	DIP2C	a	n				NONC	human_type	UNDEF
chr10:831335-831335	'g'	'-'	'a'	'-'	'-'	DIP2C	g	n				NONC	human_type	UNDEF
chr10:831433-831433	'g'	'-'	'c'	'-'	'c'	DIP2C	G	g	Sp1(T00752,GGGCGT)	NF-1 (-like proteins)(T00601,CTTGGC)		NONC	human_type	human_type
chr10:81741275-81741275	'g'	'c'	'-'	NO	'c'	SFTPD	n	n				NONC	UNDEF	UNDEF
chr10:81741385-81741385	'a'	'g'	'-'	NO	'g'	SFTPD	a	n				NONC	human_type	UNDEF
chr10:81741763-81741763	'g'	'a'	'-'	NO	'a'	SFTPD	n	n				NONC	UNDEF	UNDEF
chr10:81741787-81741787	't'	'g'	'-'	NO	'g'	SFTPD	t	n				NONC	human_type	UNDEF
chr10:81741821-81741821	't'	'c'	'-'	NO	'c'	SFTPD	T	n				NONC	human_type	UNDEF
chr10:81742158-81742158	't'	'g'	'-'	NO	'g'	SFTPD	t	n			rs11201025:T/G	NONC	human_type	UNDEF
chr10:81742194-81742194	'g'	't'	'-'	NO	'c'	SFTPD	g	g				NONC	human_type	human_type
chr10:81742214-81742214	't'	'c'	'-'	NO	'c'	SFTPD	T	n	NF-E2(T00557,TATA),NF III-e(T00580,TATA)			NONC	human_type	UNDEF
chr10:81742246-81742246	'g'	'c'	'-'	NO	'c'	SFTPD	G	n				NONC	human_type	UNDEF
chr10:81742297-81742297	't'	'g'	'-'	NO	'g'	SFTPD	t	t				NONC	human_type	human_type
chr10:81742508-81742508	'a'	'g'	'-'	NO	'g'	SFTPD	n	A				NONC	UNDEF	human_type
chr10:103329101-103329101	'a'	'c'	'c'	'c'	'c'	POLL	A	n	ER(T00261,GGTCA)	H4TF-2(T00392,GGTCC)		CONS	human_type	UNDEF
chr10:103329293-103329293	'c'	't'	'n'	't'	't'	POLL	C	c	GR(T00335,TCTTCT)			CONS	human_type	human_type
chr10:103329919-103329919	't'	'a'	'a'	'a'	'a'	POLL	t	t				CONS	human_type	human_type
chr10:103330049-103330049	't'	'c'	'c'	'c'	'c'	POLL	T	n				CONS	human_type	UNDEF
chr10:103330098-103330098	'-'	'c'	'c'	'c'	'c'	POLL	'-'	UNDEF	E2F-1(T01542,TTCCGCGC)			CONS	human_type	UNDEF
chr10:103330604-103330604	'g'	'a'	'a'	'a'	'a'	POLL	G	n	c-Ets-2(T00113,GGGAAG)			CONS	human_type	UNDEF
chr10:103330953-103330953	'a'	'g'	'g'	'g'	'g'	POLL	A	n		Sp1(T00759,GGGGCCGGGC)		CONS	human_type	UNDEF
chr10:103331098-103331098	't'	'g'	'g'	'g'	'g'	POLL	t	t				CONS	human_type	human_type
chr10:103331344-103331344	't'	'c'	'c'	'c'	'c'	POLL	T	t				CONS	human_type	human_type
chr10:103331381-103331381	'a'	'g'	'g'	'g'	'g'	POLL	A	A	PEA3(T00684,AGGAAA)			CONS	human_type	human_type
chr10:109673400-109673403	'gggg'	'aaaa'	'aaaa'	'aa--'	'aa--'	SORCS1	nnnn	nnnn			rs61864946:G/C,rs35614027:-/GGGGGG,rs76886709:G/A,rs34795787:GG/-,rs67156390:GGA/-,rs79369753:GGAAAA/-,rs58690716:GGAAAAA/-,rs56301804:GGAAAAAA/-,rs118183284:G/A	NONC	UNDEF	UNDEF
chr10:109673430-109673430	'g'	'c'	'c'	'c'	'c'	SORCS1	n	g				CONS	UNDEF	human_type
chr10:109673438-109673438	'g'	't'	't'	't'	't'	SORCS1	g	g	NF-E(T01214,CTGTC)			CONS	human_type	human_type
chr10:109673453-109673453	'----'	'tctc'	'tctc'	'tctc'	'tctc'	SORCS1	'----'	CHECK MANUALLY				CONS	human_type	human_type
chr10:109673463-109673463	'a'	'g'	'g'	'g'	'g'	SORCS1	a	a				CONS	human_type	human_type
chr10:109673515-109673515	'--'	'ac'	'ac'	'ac'	'ac'	SORCS1	n	UNDEF				CONS	UNDEF	UNDEF
chr10:109673538-109673538	'a'	'g'	'g'	'g'	'g'	SORCS1	n	n				CONS	UNDEF	UNDEF
chr10:109673550-109673550	'a'	't'	't'	't'	't'	SORCS1	n	a				CONS	UNDEF	human_type
chr10:109673581-109673581	'a'	'g'	'g'	'g'	'g'	SORCS1	n	a				CONS	UNDEF	human_type
chr10:109673684-109673684	't'	'-'	'c'	'c'	'c'	SORCS1	T	T				NONC	human_type	human_type
chr10:109673807-109673807	'g'	't'	't'	't'	't'	SORCS1	G	g		NF-E2(T00557,TATA),NF III-e(T00580,TATA)		CONS	human_type	human_type
chr10:109673997-109673997	'a'	'g'	'g'	'g'	'g'	SORCS1	a	a				CONS	human_type	human_type
chr10:109674022-109674022	'c'	'-'	'-'	'-'	'-'	SORCS1	c	c	NF-1(T00537,TCCA)			CONS	human_type	human_type
chr10:109674099-109674099	'c'	'a'	'a'	'a'	'a'	SORCS1	C	C				CONS	human_type	human_type
chr10:109674107-109674107	'a'	'g'	'g'	'g'	'g'	SORCS1	A	a				CONS	human_type	human_type
chr10:109674216-109674216	'a'	'g'	'g'	'g'	'g'	SORCS1	A	n	gammaCAC2(T00075,CACCC),CACCC-binding factor(T00077,CACCC),CAC-binding protein(T00076,CCACC)			CONS	human_type	UNDEF
chr10:109674268-109674268	'a'	'g'	'g'	'g'	'g'	SORCS1	A	n				CONS	human_type	UNDEF
chr10:109674346-109674346	'----'	'tttc'	'tttc'	'tttc'	'tttc'	SORCS1	'----'	UNDEF				CONS	human_type	UNDEF
chr10:109674411-109674411	'a'	't'	't'	't'	't'	SORCS1	a	a				CONS	human_type	human_type
chr10:109674463-109674463	'g'	'a'	'a'	'a'	'a'	SORCS1	g	g		PEA3(T00684,AGGAAA)		CONS	human_type	human_type
chr10:109674485-109674485	't'	'c'	'c'	'c'	'c'	SORCS1	T	t				CONS	human_type	human_type
chr10:109674501-109674501	'c'	'a'	'a'	'a'	'a'	SORCS1	C	c				CONS	human_type	human_type
chr10:109674637-109674637	'a'	'c'	'c'	'c'	'c'	SORCS1	A	n				CONS	human_type	UNDEF
chr10:109674722-109674722	't'	'g'	'g'	'g'	'g'	SORCS1	T	t		Sp1(T00759,GGGGCC)	rs35940214:T/G	CONS	human_type	human_type
chr10:109674746-109674746	't'	'c'	'c'	'c'	'c'	SORCS1	t	t				CONS	human_type	human_type
chr10:109674750-109674750	'g'	'c'	'c'	'c'	'c'	SORCS1	g	g		NF-1(T00537,AGCCAA)		CONS	human_type	human_type
chr10:109674826-109674826	'a'	'g'	'g'	'g'	'g'	SORCS1	a	a			rs12571816:A/T	CONS	human_type	human_type
chr10:109674850-109674850	'a'	'g'	'g'	't'	'g'	SORCS1	a	a				NONC	human_type	human_type
chr10:109674883-109674883	'a'	'g'	'g'	'g'	'g'	SORCS1	A	n		Sp1(T00759,GGGGCC)		CONS	human_type	UNDEF
chr10:109674921-109674921	'a'	'c'	'c'	'c'	't'	SORCS1	A	n		CAC-binding protein(T00076,CCACC)	rs10787056:A/C	NONC	human_type	UNDEF
chr10:109674930-109674930	't'	'c'	'c'	'c'	'c'	SORCS1	T	n			rs10787057:T/C	CONS	human_type	UNDEF
chr10:109674989-109674989	't'	'-'	'-'	'-'	'-'	SORCS1	T	n				CONS	human_type	UNDEF
chr10:109675087-109675087	'g'	'c'	'c'	'c'	'c'	SORCS1	G	G	GR(T00333,CAGAG)			CONS	human_type	human_type
chr10:109675154-109675154	'g'	'a'	'a'	'a'	't'	SORCS1	G	n		TFIID(T00821,GATAAA),GATA-2(T01302,AGATAA)		NONC	human_type	UNDEF
chr10:109675188-109675188	'c'	'-'	'g'	'g'	'g'	SORCS1	C	c				NONC	human_type	human_type
chr10:109675284-109675284	'c'	't'	't'	't'	't'	SORCS1	C	C				CONS	human_type	human_type
chr10:109675358-109675358	'g'	'a'	'a'	'a'	'a'	SORCS1	n	n		TBP(T00794,TAAAAAA)		CONS	UNDEF	UNDEF
chr10:109675368-109675369	'cc'	'a-'	'aa'	'--'	'--'	SORCS1	nn	nn				NONC	UNDEF	UNDEF
chr10:109675371-109675371	'c'	'-'	'g'	'-'	'-'	SORCS1	n	n				NONC	UNDEF	UNDEF
chr10:109675374-109675374	'a'	'-'	'c'	'-'	'-'	SORCS1	n	n		CAC-binding protein(T00076,CCACC)		NONC	UNDEF	UNDEF
chr10:109675597-109675597	'g'	't'	't'	't'	't'	SORCS1	g	n			rs11193794:G/T	CONS	human_type	UNDEF
chr10:109675652-109675652	'g'	'a'	'a'	'a'	'a'	SORCS1	g	g		NF-E2(T00557,TATA),NF III-e(T00580,TATA)	rs4244268:G/A	CONS	human_type	human_type
chr10:109675783-109675783	'a'	'g'	'g'	'g'	'g'	SORCS1	A	A	ATF(T00051,ACGTCA)		rs10884571:A/G	CONS	human_type	human_type
chr11:857850-857850	't'	NO	'g'	'c'	'c'	TSPAN4	t	t				NONC	human_type	human_type
chr11:858036-858036	't'	NO	'c'	'c'	'c'	TSPAN4	T	c				CONS	human_type	non_human_type
chr11:858332-858332	't'	NO	'c'	'c'	'c'	TSPAN4	c	n				CONS	non_human_type	UNDEF
chr11:858498-858498	't'	NO	'c'	'-'	'c'	TSPAN4	T	t				NONC	human_type	human_type
chr11:858607-858607	't'	NO	'c'	'c'	'c'	TSPAN4	t	n				CONS	human_type	UNDEF
chr11:858622-858622	't'	NO	'c'	'c'	'c'	TSPAN4	t	n		gammaCAC2(T00075,CACCC),CACCC-binding factor(T00077,CACCC)		CONS	human_type	UNDEF
chr11:858625-858625	'g'	NO	't'	't'	't'	TSPAN4	g	n				CONS	human_type	UNDEF
chr11:858628-858628	'c'	NO	't'	't'	't'	TSPAN4	c	c				CONS	human_type	human_type
chr11:858636-858636	'-'	NO	'c'	'c'	'c'	TSPAN4	'-'	'-'	gammaCAC2(T00075,CACCC),CACCC-binding factor(T00077,CACCC)			CONS	human_type	human_type
chr11:858653-858653	't'	NO	'c'	'-'	'-'	TSPAN4	T	T				NONC	human_type	human_type
chr11:858693-858693	't'	NO	'c'	'c'	'c'	TSPAN4	t	T				CONS	human_type	human_type
chr11:858720-858720	'a'	NO	'g'	'-'	'-'	TSPAN4	A	a				NONC	human_type	human_type
chr11:858854-858854	'c'	NO	'a'	'-'	'-'	TSPAN4	c	n				NONC	human_type	UNDEF
chr11:858892-858892	'g'	NO	'a'	'-'	'-'	TSPAN4	G	G				NONC	human_type	human_type
chr11:858946-858947	'aa'	NO	'--'	'cc'	'gc'	TSPAN4	aa	nn				NONC	human_type	UNDEF
chr11:858994-858994	't'	NO	'c'	'c'	'c'	TSPAN4	n	n	ER(T00261,TGGGTCA)			CONS	UNDEF	UNDEF
chr11:858997-858997	'-'	NO	'c'	'c'	'c'	TSPAN4	n	UNDEF	ER(T00261,TGGGTCA)			CONS	UNDEF	UNDEF
chr11:859005-859007	'cat'	NO	'tgc'	'---'	'---'	TSPAN4	nnn	nnn		TDEF(T01125,CACGTG)		NONC	UNDEF	UNDEF
chr11:859010-859011	'cc'	NO	'tg'	'--'	'--'	TSPAN4	nn	nn				NONC	UNDEF	UNDEF
chr11:859027-859027	'a'	NO	't'	'-'	'-'	TSPAN4	a	n				NONC	human_type	UNDEF
chr11:859029-859030	'ct'	NO	'gg'	'--'	'--'	TSPAN4	ct	nn				NONC	human_type	UNDEF
chr11:859036-859036	'g'	NO	'a'	'-'	'-'	TSPAN4	g	g		TDEF(T01125,CACGTG)		NONC	human_type	human_type
chr11:859038-859040	'acc'	NO	'gtg'	'---'	'---'	TSPAN4	acc	acc	gammaCAC2(T00075,CACCC),CACCC-binding factor(T00077,CACCC)	TDEF(T01125,CACGTG)		NONC	human_type	human_type
chr11:859044-859044	'g'	NO	't'	'-'	'-'	TSPAN4	g	g				NONC	human_type	human_type
chr11:859046-859062	'gctcacaccaacagctt'	NO	'-----------------'	'-----------------'	'-----------------'	TSPAN4	gctcacannnnnnnnnn	gctcacaccaacagctt	Sp1(T00752,TGCAC)			CONS	non_human_type	human_type
chr11:859071-859071	'g'	NO	'-'	'a'	'a'	TSPAN4	g	n				NONC	human_type	UNDEF
chr11:859074-859074	'a'	NO	'-'	't'	'c'	TSPAN4	a	n				NONC	human_type	UNDEF
chr11:859079-859080	'tg'	NO	'--'	'cc'	'ct'	TSPAN4	tg	nn	Sp1(T00752,TGCAC)			NONC	human_type	UNDEF
chr11:859083-859083	'c'	NO	'-'	't'	't'	TSPAN4	c	n	gammaCAC2(T00075,CACCC),Sp1(T00752,TGCAC),CACCC-binding factor(T00077,CACCC)			NONC	human_type	UNDEF
chr11:859096-859096	'g'	NO	'-'	'c'	'a'	TSPAN4	g	n				NONC	human_type	UNDEF
chr11:859103-859106	'cggg'	NO	'----'	'g--a'	't--a'	TSPAN4	nnnn	nnnn				NONC	UNDEF	UNDEF
chr11:859114-859116	'gtg'	NO	'---'	'aca'	'aca'	TSPAN4	nnn	nnn	TDEF(T01125,CACGTG)			NONC	UNDEF	UNDEF
chr11:859134-859134	'c'	NO	'a'	'-'	'-'	TSPAN4	c	n	gammaCAC2(T00075,CACCC),CACCC-binding factor(T00077,CACCC)			NONC	human_type	UNDEF
chr11:859186-859186	'--'	NO	'ca'	'gg'	'ct'	TSPAN4	'--'	'--'				CONS	human_type	human_type
chr11:859292-859292	't'	NO	'c'	'c'	'g'	TSPAN4	T	n	TDEF(T01125,CACGTG),Sp1(T00752,TGCAC)			NONC	human_type	UNDEF
chr11:859323-859323	'a'	NO	'-'	'c'	'c'	TSPAN4	A	n		Sp1(T00752,TGCAC)	rs72197614:TCACACGCACCCCGGGC/-	NONC	human_type	UNDEF
chr11:859326-859326	'c'	NO	'-'	't'	'g'	TSPAN4	C	n		Sp1(T00752,TGCAC)	rs72197614:TCACACGCACCCCGGGC/-	NONC	human_type	UNDEF
chr11:859335-859335	'g'	NO	'-'	'-'	'-'	TSPAN4	G	n		Sp1(T00752,TGCAC)	rs72197614:TCACACGCACCCCGGGC/-	CONS	human_type	UNDEF
chr11:859343-859343	'c'	NO	'-'	't'	't'	TSPAN4	C	n		Sp1(T00752,TGCAC)	rs72286288:TCACACGCACCCCGGGCTCACACGCACCCCCCCTT/-	NONC	human_type	UNDEF
chr11:859369-859369	'c'	NO	't'	'-'	't'	TSPAN4	n	c			rs72286288:TCACACGCACCCCGGGCTCACACGCACCCCCCCTT/-	NONC	UNDEF	human_type
chr11:859372-859377	'ttcaca'	NO	'------'	'------'	'--ccca'	TSPAN4	nnnnnn	ttcaca		gammaCAC2(T00075,CACCC),CACCC-binding factor(T00077,CACCC)	rs72286288:TCACACGCACCCCGGGCTCACACGCACCCCCCCTT/-	NONC	UNDEF	human_type
chr11:859386-859387	'gg'	NO	'a-'	'--'	'g-'	TSPAN4	gg	nn				NONC	human_type	UNDEF
chr11:859402-859403	'cg'	NO	'tt'	'--'	'tt'	TSPAN4	CG	CG				NONC	human_type	human_type
chr11:859407-859407	'c'	NO	'a'	'-'	'a'	TSPAN4	C	C		c-Myb(T00137,TAAC)		NONC	human_type	human_type
chr11:859424-859424	'a'	NO	'c'	'-'	'c'	TSPAN4	A	A		LyF-1(T00479,TCTCCCAGG)		NONC	human_type	human_type
chr11:859427-859427	'c'	NO	'g'	'-'	'g'	TSPAN4	C	C		LyF-1(T00479,TCTCCCAGG)		NONC	human_type	human_type
chr11:859451-859451	'c'	NO	't'	'-'	'-'	TSPAN4	c	c				NONC	human_type	human_type
chr11:859483-859483	'g'	NO	'c'	'-'	'a'	TSPAN4	g	n				NONC	human_type	UNDEF
chr11:859500-859501	'gg'	NO	'-c'	'--'	'-c'	TSPAN4	gg	gg				NONC	human_type	human_type
chr11:859517-859518	'ct'	NO	'tg'	'--'	'gg'	TSPAN4	ct	ct				NONC	human_type	human_type
chr11:859521-859521	't'	NO	'c'	'-'	'c'	TSPAN4	t	t				NONC	human_type	human_type
chr11:859559-859559	'a'	NO	'g'	'g'	'-'	TSPAN4	a	n				NONC	human_type	UNDEF
chr11:859654-859654	'c'	NO	't'	'-'	't'	TSPAN4	c	c				NONC	human_type	human_type
chr11:859658-859658	'a'	NO	'c'	'c'	'c'	TSPAN4	a	a				CONS	human_type	human_type
chr11:859679-859679	't'	NO	'c'	'c'	'c'	TSPAN4	T	n				CONS	human_type	UNDEF
chr11:859837-859837	'a'	NO	'g'	'g'	'g'	TSPAN4	g	n	LF-A1(T00467,GGGCA)			CONS	non_human_type	UNDEF
chr11:859862-859862	'------------'	NO	'cttagcagcacc'	'cttagcagtacc'	'cttagcagcacc'	TSPAN4	'------------'	UNDEF	NF-1(T00537,GCCA)	gammaCAC2(T00075,CACCC),CACCC-binding factor(T00077,CACCC)		CONS	human_type	UNDEF
chr11:860081-860081	'a'	NO	'g'	'g'	'g'	TSPAN4	a	a	GATA-1(T00305,AGATAG)		rs116575356:A/G	CONS	human_type	human_type
chr11:860337-860337	't'	NO	'-'	'-'	'-'	TSPAN4	T	n				CONS	human_type	UNDEF
chr11:860592-860592	't'	NO	'g'	'g'	'g'	TSPAN4	T	t		NF-1/L(T00599,TGGCA)		CONS	human_type	human_type
chr13:31626604-31626604	'g'	'a'	'a'	NO	NO	HSPH1	g	n				CONS	human_type	UNDEF
chr13:31626689-31626689	'a'	'g'	'g'	NO	NO	HSPH1	a	a	NF-1(T00537,GCCA)			CONS	human_type	human_type
chr13:31626767-31626767	'a'	'g'	'g'	NO	NO	HSPH1	A	A				CONS	human_type	human_type
chr13:31626774-31626774	'a'	'g'	'g'	NO	NO	HSPH1	A	A				CONS	human_type	human_type
chr13:31626779-31626779	'a'	'c'	'c'	NO	NO	HSPH1	A	A				CONS	human_type	human_type
chr13:31626965-31626965	'g'	'a'	'a'	NO	NO	HSPH1	g	n				CONS	human_type	UNDEF
chr13:31626995-31626995	't'	'g'	'g'	NO	NO	HSPH1	n	t				CONS	UNDEF	human_type
chr13:31627155-31627155	'a'	'g'	'g'	NO	NO	HSPH1	A	n	TFIID(T01159,TTCAAA)			CONS	human_type	UNDEF
chr13:31627200-31627200	't'	'c'	'c'	NO	NO	HSPH1	T	T				CONS	human_type	human_type
chr13:31627272-31627272	'g'	'a'	'a'	NO	NO	HSPH1	G	g	LF-A1(T00467,GGGCA),TFIID(T00821,GGCTGGGG)	GR(T00333,GGGACA)		CONS	human_type	human_type
chr13:31627307-31627307	't'	'c'	'c'	NO	NO	HSPH1	T	t	CTF(T00174,ATTGG),CCAAT-binding factor(T00092,ATTGG),NF-Y(T00613,ATTGG),CBF-B(T00088,ATTGG)			CONS	human_type	human_type
chr13:31627422-31627422	'g'	't'	't'	NO	NO	HSPH1	g	g				CONS	human_type	human_type
chr13:31627628-31627628	't'	'c'	'-'	NO	NO	HSPH1	T	T				NONC	human_type	human_type
chr13:31627830-31627830	'c'	't'	'-'	NO	NO	HSPH1	c	C	gammaCAC2(T00075,CACCC),CACCC-binding factor(T00077,CACCC),CAC-binding protein(T00076,CACCCTCAC)			NONC	human_type	human_type
chr13:31627891-31627891	'c'	'a'	'-'	NO	NO	HSPH1	C	c				NONC	human_type	human_type
chr13:31627956-31627956	't'	'c'	'-'	NO	NO	HSPH1	T	n	c-Myb(T00137,TAAC)			NONC	human_type	UNDEF
chr13:31627963-31627963	'c'	't'	'-'	NO	NO	HSPH1	C	n	gammaCAC2(T00075,CACCC),CACCC-binding factor(T00077,CACCC)			NONC	human_type	UNDEF
chr13:31628025-31628025	'c'	't'	'-'	NO	NO	HSPH1	C	C				NONC	human_type	human_type
chr13:31628035-31628035	't'	'c'	'-'	NO	NO	HSPH1	T	T	NF-1(T00537,TCCA)			NONC	human_type	human_type
chr13:31628053-31628053	'a'	'g'	'-'	NO	NO	HSPH1	A	a				NONC	human_type	human_type
chr13:31628057-31628058	'ag'	'cc'	'--'	NO	NO	HSPH1	AG	ag				NONC	human_type	human_type
chr13:31628060-31628062	'tac'	'---'	'---'	NO	NO	HSPH1	TAC	tac	Sp1(T00759,CCCCTCC)			CONS	human_type	human_type
chr13:31628083-31628084	'gc'	'at'	'--'	NO	NO	HSPH1	GC	gc				NONC	human_type	human_type
chr13:31628192-31628192	'g'	't'	't'	NO	NO	HSPH1	G	g	LF-A1(T00467,GGGCA)	Sp1(T00752,TGCAC)		CONS	human_type	human_type
chr13:31628224-31628225	'ct'	'--'	'tc'	NO	NO	HSPH1	CT	nn				NONC	human_type	UNDEF
chr13:31628227-31628228	'tg'	'--'	'at'	NO	NO	HSPH1	TG	nn	Sp1(T00752,TGCAC)			NONC	human_type	UNDEF
chr13:31628232-31628232	'a'	'-'	'g'	NO	NO	HSPH1	A	n				NONC	human_type	UNDEF
chr13:31628234-31628234	'g'	'-'	'a'	NO	NO	HSPH1	G	n	MEP-1(T00970,TGCACAC),Sp1(T00752,TGCAC)			NONC	human_type	UNDEF
chr13:31628244-31628244	't'	'-'	'g'	NO	NO	HSPH1	T	n				NONC	human_type	UNDEF
chr13:31628248-31628248	'a'	'-'	't'	NO	NO	HSPH1	A	n				NONC	human_type	UNDEF
chr13:31628261-31628261	'g'	'-'	'a'	NO	NO	HSPH1	G	n		MEP-1(T00970,TGCACAC)	rs115841817:G/A	NONC	human_type	UNDEF
chr13:31628267-31628269	'aca'	'---'	'ctt'	NO	NO	HSPH1	ACA	nnn				NONC	human_type	UNDEF
chr13:31628274-31628275	'cc'	'--'	'ag'	NO	NO	HSPH1	CC	nn	gammaCAC2(T00075,CACCC),CACCC-binding factor(T00077,CACCC)			NONC	human_type	UNDEF
chr13:31628285-31628285	'c'	'-'	't'	NO	NO	HSPH1	C	c				NONC	human_type	human_type
chr13:31628343-31628344	'ga'	'--'	'tt'	NO	NO	HSPH1	ga	ga				NONC	human_type	human_type
chr13:31628348-31628350	'ccc'	'---'	'aaa'	NO	NO	HSPH1	Ccc	ccc		HiNF-A(T00360,AAACACA)		NONC	human_type	human_type
chr13:31628357-31628357	'a'	'-'	'-'	NO	NO	HSPH1	a	a				CONS	human_type	human_type
chr13:31628386-31628386	'a'	'-'	'g'	NO	NO	HSPH1	a	a	GR beta(T01920,TGTACA)	Sp1(T00752,TGCAC)		NONC	human_type	human_type
chr13:31628390-31628390	'a'	'-'	'g'	NO	NO	HSPH1	a	a				NONC	human_type	human_type
chr13:31628410-31628410	't'	'c'	'c'	NO	NO	HSPH1	t	t				CONS	human_type	human_type
chr13:31628412-31628413	'ca'	'--'	'--'	NO	NO	HSPH1	ca	ca				CONS	human_type	human_type
chr13:31628457-31628457	'c'	'g'	'g'	NO	NO	HSPH1	c	n				CONS	human_type	UNDEF
chr13:31628460-31628462	'aga'	'---'	'---'	NO	NO	HSPH1	aga	nnn				CONS	human_type	UNDEF
chr13:31628481-31628481	'g'	'c'	'a'	NO	NO	HSPH1	g	g				NONC	human_type	human_type
chr13:31628493-31628493	'-----'	'ctgtg'	'ttgtg'	NO	NO	HSPH1	'-----'	'-----'	MEP-1(T00970,TGCACAC),Sp1(T00752,TGCAC)			CONS	human_type	human_type
chr13:31628502-31628503	'ca'	'--'	'--'	NO	NO	HSPH1	CA	CA				CONS	human_type	human_type
chr13:31628524-31628524	't'	'-'	'a'	NO	NO	HSPH1	T	T				NONC	human_type	human_type
chr13:31628560-31628560	'a'	'-'	'-'	NO	NO	HSPH1	A	A	GR(T00335,ACAACA)	MEP-1(T00970,TGCACAC)		CONS	human_type	human_type
chr13:31628563-31628564	'ca'	'--'	'tg'	NO	NO	HSPH1	CA	CA		Sp1(T00752,TGCAC)		NONC	human_type	human_type
chr13:31628569-31628569	'g'	'-'	't'	NO	NO	HSPH1	g	G				NONC	human_type	human_type
chr13:31628571-31628678	'cccccctacacacatacacagtcacccacacagaccccctgtgcatgcacacacacacagacccccctacacacatacacagtcacccacacagatcccctgtgcacg'	'------------------------------------------------------------------------------------------------------------'	'----------------------------------------------------------------------------------------------------------at'	NO	NO	HSPH1	cccccctacacacatacacagtcacccacacagaccccctgtgcatgcacacacacacagacccccctacacacATACACAGTCACCCACACAGATCCCCTGTGCACG	cccccctacacacatacaCAGTCACCCACACAGACCCCCTGTGCAtgcacacacacacagacccccctacacacatacacagtcacccacacagatnnnnnntgcacg	gammaCAC2(T00075,CACCC),MEP-1(T00970,TGCACAC),Sp1(T00752,TGCAC),CACCC-binding factor(T00077,CACCC)		rs28688247:C/T	CONS	human_type	human_type
chr13:31628710-31628710	't'	'a'	'-'	NO	NO	HSPH1	T	t				NONC	human_type	human_type
chr13:31628739-31628739	't'	'c'	'c'	NO	NO	HSPH1	c	t			rs112797783:T/C	CONS	non_human_type	human_type
chr13:31628783-31628783	'a'	'c'	'c'	NO	NO	HSPH1	A	a				CONS	human_type	human_type
chr13:31628892-31628892	'g'	'a'	'a'	NO	NO	HSPH1	G	G	H4TF-2(T00392,GGTCC)			CONS	human_type	human_type
chr13:31628981-31628981	'g'	'a'	'a'	NO	NO	HSPH1	G	g				CONS	human_type	human_type
chr13:31629000-31629000	'a'	'g'	'g'	NO	NO	HSPH1	A	n				CONS	human_type	UNDEF
chr13:31629060-31629060	'a'	'-'	'g'	NO	NO	HSPH1	A	a		ER(T00261,GGTCA)		NONC	human_type	human_type
chr13:31629070-31629070	't'	'-'	'a'	NO	NO	HSPH1	T	t				NONC	human_type	human_type
chr13:31629097-31629739	'ccacagagattctctgtgcacacacacacagagtcacccacacagacctgggcacacacactcgtgtacacacacagtcacccacatacacaccctgtgcatacacacacagagaccccctgtgtgcacaaacacgcacagagccccgtgcacacacacacacagatcccctgtgcacacacacagagaccccctgtgcacacacgcatcatcacccacacagatctgtgcacacacacagtcccccacacaaatccctgtgcacacgcacagaccccctgtgcgcgcacacacagtcacccacactgacccactgtgcacacatgcacataatcacccacacagacccctgtgcatgcacacacacagacccccctacacacatacacggttaccca…	'--------------------------------------------------------------------------------------------------------------------------------------------------------------------------------------------------------------------------------------------------------------------------------------------------------------------------------------------------------------------------------------------------------------…	'nnnnn---------------------------------------------------------------------------------------------------------------------------------------------------------------------------------------------------------------------------------------------------------------------------------------------------------------------------------------------------------------------------------------------------------…	NO	NO	HSPH1	CCAcagagattcTCTGTGCACACACACACAGAGTCACCCACACAGACCTGGGCACACACACTCGTGTACACACACAGTCAcccacatacactccCTGTGCATACACACACAGAGAccccCTgtgtgcacaaacacacacagagccccgtgCACACACACACACAGATCCCCTGTGCACACACACAGAGACCCCCTGTGCACACAcGCATCATCACCCaCACAGATCTGTGCAcACACACAGTCCCCCACACAAATCCCTGTGCACACGCACAGACCccctgTGCGCACACACACAGTCACCCACACTGACCCACTGTGCACACATGCACATAATCACCCACACAGAcccctgtgcatgcacacacacagannnnnnnnnnnnnatacacggttacccac…	ccacagagATTCTCtgtgcacacacacanagagtcacccacacagacctgggcacacacactcgtgtacacacacagtcacccacatacactccctgtgcatacacacacagagACCCCCTGTGTGCACAAACAYGCACAGAGCCCCGTGCACACACACAcacagatnnnnnntgcacacacacagagaccccctgtgcacacannnnnnnnnnnnnnnnnnnnnnnnnnnnnnnnnnnnntcccccacacaaatccctgtgcacacgcacagaccccctgnnnnnnnnnnnnnnnnnnnccacactgacccactgtgcacacatgcacataatcacccacacagacccctgtgcatgcacacacacagacccccctacacacannnnnnnntacccac…	gammaCAC2(T00075,CACCC),LF-A1(T00467,GGGCA),GR beta(T01920,TGTACA),MEP-1(T00970,TGCACAC),Sp1(T00752,TGCAC),CACCC-binding factor(T00077,CACCC),GR(T00333,CAGAG)		rs117720320:C/T,rs114230828:C/T,rs114801166:G/A,rs114932637:A/C,rs115377596:C/T	CONS	human_type	human_type
chr13:31629761-31629761	'g'	'-'	'a'	NO	NO	HSPH1	g	n				NONC	human_type	UNDEF
chr13:31629774-31629774	't'	'-'	'c'	NO	NO	HSPH1	T	n	NF-1(T00537,TCCA)	gammaCAC2(T00075,CACCC),CACCC-binding factor(T00077,CACCC)		NONC	human_type	UNDEF
chr13:31629784-31629784	'c'	'-'	't'	NO	NO	HSPH1	c	n				NONC	human_type	UNDEF
chr13:31629822-31629822	'g'	'a'	'a'	NO	NO	HSPH1	g	n		MEP-1(T00970,TGCACAC)		CONS	human_type	UNDEF
chr13:31629825-31629863	'cacacacccacacagaccccctgtgcacacacacagtca'	'---------------------------------------'	'---------------------------------------'	NO	NO	HSPH1	cacacacCCACACAGACCCCCTGTGCACAcaCACAGTca	UNDEF	Sp1(T00752,TGCAC)			CONS	human_type	UNDEF
chr13:31629932-31629932	't'	'-'	'c'	NO	NO	HSPH1	T	n				NONC	human_type	UNDEF
chr13:31630014-31630015	'ca'	'--'	'--'	NO	NO	HSPH1	ca	ca				CONS	human_type	human_type
chr13:31630020-31630020	'a'	'g'	'g'	NO	NO	HSPH1	a	a				CONS	human_type	human_type
chr13:31630051-31630051	't'	'c'	'c'	NO	NO	HSPH1	t	t				CONS	human_type	human_type
chr13:31630470-31630470	'--'	'aa'	'aa'	NO	NO	HSPH1	'--'	'--'				CONS	human_type	human_type
chr13:31630475-31630475	't'	'c'	'c'	NO	NO	HSPH1	T	t				CONS	human_type	human_type
chr13:31630530-31630530	'a'	'g'	'g'	NO	NO	HSPH1	a	a				CONS	human_type	human_type
chr13:31630650-31630650	'g'	'a'	'a'	NO	NO	HSPH1	G	G				CONS	human_type	human_type
chr13:31630675-31630675	't'	'c'	'c'	NO	NO	HSPH1	T	T	CAC-binding protein(T00076,GGTGG)	Sp1(T00759,AGGCGG)		CONS	human_type	human_type
chr13:31630690-31630690	'c'	't'	't'	NO	NO	HSPH1	c	c	Sp1(T00755,CCGCCC),Sp1(T00752,CCGCCC),Sp1(T00759,CCGCCC),Sp1(T00754,CCGCCC)			CONS	human_type	human_type
chr13:31630698-31630698	'a'	'g'	'g'	NO	NO	HSPH1	a	A		GR(T00333,CAGAG)		CONS	human_type	human_type
chr13:31630924-31630924	't'	'c'	'c'	NO	NO	HSPH1	T	n				CONS	human_type	UNDEF
chr13:31630997-31630997	'-'	'a'	'a'	NO	NO	HSPH1	'-'	'-'				CONS	human_type	human_type
chr13:31631009-31631009	'c'	't'	't'	NO	NO	HSPH1	n	c				CONS	UNDEF	human_type
chr13:31631043-31631043	'c'	'g'	'g'	NO	NO	HSPH1	C	c				CONS	human_type	human_type
chr15:98195687-98195687	'c'	't'	't'	't'	't'	LOC91948	n	c				CONS	UNDEF	human_type
chr15:98195697-98195697	'a'	'-'	'-'	'-'	'-'	LOC91948	n	a				CONS	UNDEF	human_type
chr15:98195717-98195717	'c'	't'	't'	't'	't'	LOC91948	c	c				CONS	human_type	human_type
chr15:98195733-98195733	'a'	'g'	'g'	'g'	'g'	LOC91948	a	a	GR(T00333,CAGAG)			CONS	human_type	human_type
chr15:98195816-98195816	'c'	't'	't'	't'	't'	LOC91948	C	c		c-Myb(T00137,ATTGAA)		CONS	human_type	human_type
chr15:98195847-98195847	'a'	'g'	'g'	'g'	'g'	LOC91948	G	a		PEA3(T00684,AGGAAA)	rs4965091:A/G	CONS	non_human_type	human_type
chr15:98195934-98195935	'ag'	'--'	'--'	'--'	'--'	LOC91948	ag	ag		AP-1(T01140,GGAGTCA)		CONS	human_type	human_type
chr15:98196178-98196178	'g'	'a'	'a'	'a'	'a'	LOC91948	A	g			rs4965092:G/A	CONS	non_human_type	human_type
chr15:98196192-98196192	'g'	'a'	'a'	'a'	'a'	LOC91948	G	g	LF-A1(T00467,GGGCA),Sp1(T00753,GGGCAG)			CONS	human_type	human_type
chr15:98196253-98196253	'a'	't'	't'	't'	't'	LOC91948	A	n				CONS	human_type	UNDEF
chr15:98196271-98196271	'c'	'g'	'g'	't'	'g'	LOC91948	C	n	CAC-binding protein(T00076,CCACC)			NONC	human_type	UNDEF
chr15:98196355-98196355	'a'	't'	't'	't'	't'	LOC91948	n	t	GR(T00333,GGGACA)		rs6496241:A/T	CONS	UNDEF	non_human_type
chr15:98196373-98196373	'g'	'a'	'a'	'a'	'a'	LOC91948	n	g				CONS	UNDEF	human_type
chr15:98196379-98196379	'c'	't'	't'	't'	't'	LOC91948	c	c		Sp1(T00752,TGCAC)	rs7174700:C/T	CONS	human_type	human_type
chr15:98196404-98196404	'c'	'a'	'a'	'a'	'a'	LOC91948	C	n				CONS	human_type	UNDEF
chr15:98196447-98196447	'c'	'g'	'g'	'-'	'g'	LOC91948	c	C	TGGCA-binding protein(T00832,CCAAT),NF-1(T00538,CCAAT),NF-E(T01214,CCAAT),MEP-1(T00970,TGCACAC),CP1(T01202,CCAAT),alpha-IRP(T00426,CCAAT),H1TF2(T00388,CCAAT),alpha-CBF(T00081,CCAAT),SRF(T00764,CCAAT),CP2(T00151,CCAAT),CDP2(T02043,CCAAT)			NONC	human_type	human_type
chr17:21476280-21476280	'a'	'c'	'c'	NO	NO	C17orf51	c	n			rs8070662:A/C	CONS	non_human_type	UNDEF
chr17:21476297-21476297	'g'	'a'	'a'	NO	NO	C17orf51	g	n	ATF(T00051,TGACGT),CREB(T00163,TGACG)			CONS	human_type	UNDEF
chr17:21476426-21476426	'a'	'g'	'g'	NO	NO	C17orf51	A	n	NF-1/L(T00599,TGGCA)			CONS	human_type	UNDEF
chr17:21476461-21476461	'g'	'-'	'a'	NO	NO	C17orf51	G	g		c-Ets-2(T00113,AAGGAA)		NONC	human_type	human_type
chr17:21476509-21476509	'a'	't'	't'	NO	NO	C17orf51	A	a				CONS	human_type	human_type
chr17:21476540-21476540	'g'	'c'	'c'	NO	NO	C17orf51	G	g	Sp1(T00752,TGCGC)			CONS	human_type	human_type
chr17:21476689-21476689	't'	'a'	'a'	NO	NO	C17orf51	T	t				CONS	human_type	human_type
chr17:21476863-21476863	'a'	'g'	'g'	NO	NO	C17orf51	A	n				CONS	human_type	UNDEF
chr17:21477050-21477050	'a'	'c'	'c'	NO	NO	C17orf51	A	a	NF-1(T00537,GCCA)			CONS	human_type	human_type
chr17:21477065-21477065	'g'	'c'	'c'	NO	NO	C17orf51	G	g				CONS	human_type	human_type
chr17:21477114-21477114	'c'	'g'	'g'	NO	NO	C17orf51	G	n			rs58407632:C/G	CONS	non_human_type	UNDEF
chr17:21477140-21477140	'a'	'g'	'g'	NO	NO	C17orf51	A	a				CONS	human_type	human_type
chr17:21477243-21477243	'---'	'cac'	'cac'	NO	NO	C17orf51	n	CHECK MANUALLY				CONS	UNDEF	human_type
chr17:21477250-21477250	't'	'c'	'c'	NO	NO	C17orf51	n	n			rs115237528:T/C	CONS	UNDEF	UNDEF
chr17:21477288-21477288	'c'	't'	'-'	NO	NO	C17orf51	C	c				NONC	human_type	human_type
chr17:21477320-21477320	'-----------'	'acacacacaca'	'acacacacaca'	NO	NO	C17orf51	'-----------'	UNDEF				CONS	human_type	UNDEF
chr17:21477334-21477334	'g'	'a'	'a'	NO	NO	C17orf51	g	n	ER(T00261,GGTCA)			CONS	human_type	UNDEF
chr17:21477374-21477374	'a'	'g'	'g'	NO	NO	C17orf51	a	A				CONS	human_type	human_type
chr17:21477454-21477454	'a'	'g'	'g'	NO	NO	C17orf51	G	a			rs58681711:A/G	CONS	non_human_type	human_type
chr17:21477573-21477573	'c'	'g'	'g'	NO	NO	C17orf51	g	n	PU.1(T00702,TTCCTC)		rs58772997:C/G	CONS	non_human_type	UNDEF
chr17:21477646-21477646	'g'	'a'	'a'	NO	NO	C17orf51	G	n				CONS	human_type	UNDEF
chr17:21477705-21477705	'c'	't'	't'	NO	NO	C17orf51	T	c			rs111248962:C/T	CONS	non_human_type	human_type
chr17:21477722-21477722	't'	'c'	'c'	NO	NO	C17orf51	T	n				CONS	human_type	UNDEF
chr18:903640-903640	'a'	'g'	'g'	'g'	'g'	ADCYAP1	a	a		Pit-1a(T00691,TAAACAC)	rs75906936:A/G,rs34860740:A/-	CONS	human_type	human_type
chr18:904063-904063	'a'	'g'	'g'	'g'	'g'	ADCYAP1	a	A		c-Myb(T00137,TAAC)		CONS	human_type	human_type
chr18:904164-904164	'c'	't'	't'	't'	't'	ADCYAP1	n	t			rs2689001:C/T	CONS	UNDEF	non_human_type
chr18:904189-904189	'c'	't'	't'	't'	't'	ADCYAP1	n	n		PEA3(T00684,AGGAAA)		CONS	UNDEF	UNDEF
chr18:904354-904354	'g'	'a'	'a'	'a'	'a'	ADCYAP1	G	n				CONS	human_type	UNDEF
chr18:904355-904358	'aaaa'	'----'	'----'	'----'	'----'	ADCYAP1	AAAA	nnnn				CONS	human_type	UNDEF
chr18:904440-904440	'g'	'a'	'a'	'a'	'a'	ADCYAP1	G	g				CONS	human_type	human_type
chr18:904493-904493	'g'	't'	't'	't'	't'	ADCYAP1	G	g				CONS	human_type	human_type
chr18:904511-904511	'g'	'c'	'c'	'c'	'c'	ADCYAP1	G	G		MAZ(T00490,GGGAGGG),AP-2(T00035,TGGGGA)		CONS	human_type	human_type
chr18:904541-904541	'g'	'c'	'c'	'c'	'c'	ADCYAP1	g	n				CONS	human_type	UNDEF
chr18:904580-904580	'g'	'a'	'a'	'a'	'a'	ADCYAP1	g	g				CONS	human_type	human_type
chr18:904607-904607	'c'	't'	't'	't'	't'	ADCYAP1	c	n		TCF-1A(T00999,TTCAAAG),TFIID(T01159,TTCAAA)		CONS	human_type	UNDEF
chr18:904620-904620	'g'	'a'	'a'	'a'	'a'	ADCYAP1	g	n		NF-1(T00537,TCCA)		CONS	human_type	UNDEF
chr18:904629-904629	'g'	'a'	'a'	'a'	'-'	ADCYAP1	G	n	myogenin(T00528,TGCCTGG)			NONC	human_type	UNDEF
chr18:904632-904632	'c'	'g'	'g'	'a'	'-'	ADCYAP1	C	n				NONC	human_type	UNDEF
chr18:904659-904659	'g'	'a'	'a'	'a'	'a'	ADCYAP1	G	n	Sp1(T00755,CCGCCC),Sp1(T00752,CCGCCCG),Sp1(T00759,CCGCCC),Sp1(T00754,CCGCCC)			CONS	human_type	UNDEF
chr18:904675-904675	'g'	't'	't'	't'	't'	ADCYAP1	G	n				CONS	human_type	UNDEF
chr18:904710-904710	'c'	't'	't'	't'	't'	ADCYAP1	c	n				CONS	human_type	UNDEF
chr18:904721-904721	'c'	't'	't'	't'	't'	ADCYAP1	C	n				CONS	human_type	UNDEF
chr18:904753-904753	'c'	't'	't'	't'	't'	ADCYAP1	C	c	CAC-binding protein(T00076,CCACC)			CONS	human_type	human_type
chr18:904770-904770	'c'	't'	't'	't'	't'	ADCYAP1	C	c				CONS	human_type	human_type
chr18:904800-904800	'c'	't'	't'	't'	't'	ADCYAP1	n	n		TFIID(T01159,TTCAAA)		CONS	UNDEF	UNDEF
chr18:904811-904811	'g'	't'	't'	't'	't'	ADCYAP1	n	n	Sp1(T00752,TGCGC)	NF-E2(T00557,TATA),NF III-e(T00580,TATA)		CONS	UNDEF	UNDEF
chr18:904844-904844	'g'	'a'	'a'	'a'	'a'	ADCYAP1	g	n				CONS	human_type	UNDEF
chr18:904870-904870	'g'	'a'	'a'	'a'	'a'	ADCYAP1	g	g				CONS	human_type	human_type
chr18:904893-904893	'g'	'a'	'a'	'a'	'a'	ADCYAP1	g	G				CONS	human_type	human_type
chr18:904899-904899	'c'	't'	't'	't'	't'	ADCYAP1	c	c				CONS	human_type	human_type
chr18:904920-904920	'c'	't'	't'	't'	't'	ADCYAP1	c	C				CONS	human_type	human_type
chr18:904924-904924	'g'	'c'	'c'	'c'	'c'	ADCYAP1	g	G				CONS	human_type	human_type
chr18:904963-904963	'c'	't'	't'	't'	't'	ADCYAP1	C	c				CONS	human_type	human_type
chr18:904978-904978	'g'	't'	't'	't'	't'	ADCYAP1	G	n	CAC-binding protein(T00076,GGTGG)			CONS	human_type	UNDEF
chr18:904994-904994	'g'	'a'	'a'	'a'	'a'	ADCYAP1	G	n				CONS	human_type	UNDEF
chr18:905008-905008	'g'	'c'	'c'	'c'	'c'	ADCYAP1	G	n				CONS	human_type	UNDEF
chr18:905027-905027	'c'	't'	't'	't'	't'	ADCYAP1	c	n		GR(T00335,ACAACA)		CONS	human_type	UNDEF
chr18:905033-905033	'------'	'cacacc'	'cacacc'	'cacacc'	'cacacc'	ADCYAP1	'------'	UNDEF				CONS	human_type	UNDEF
chr18:905042-905042	'g'	'a'	'a'	'a'	'a'	ADCYAP1	G	n	NF-1/L(T00599,TGGCA)			CONS	human_type	UNDEF
chr18:905049-905049	'g'	't'	't'	't'	't'	ADCYAP1	G	n				CONS	human_type	UNDEF
chr18:905051-905051	'g'	'a'	'a'	'a'	'a'	ADCYAP1	G	n				CONS	human_type	UNDEF
chr18:905070-905070	'g'	'a'	'a'	'a'	'a'	ADCYAP1	g	n	MAZ(T00490,GGGAGGG)			CONS	human_type	UNDEF
chr18:905071-905071	'g'	'a'	'a'	'a'	'a'	ADCYAP1	g	n	MAZ(T00490,GGGAGGG)			CONS	human_type	UNDEF
chr18:905087-905087	'g'	'c'	'c'	'c'	'c'	ADCYAP1	g	n				CONS	human_type	UNDEF
chr18:905094-905094	'g'	'a'	'a'	'a'	'a'	ADCYAP1	g	n				CONS	human_type	UNDEF
chr18:905137-905137	'g'	't'	't'	't'	't'	ADCYAP1	g	n				CONS	human_type	UNDEF
chr18:905154-905154	'g'	'a'	'a'	'a'	'a'	ADCYAP1	g	n				CONS	human_type	UNDEF
chr18:905157-905157	'g'	'a'	'a'	'a'	'a'	ADCYAP1	g	n				CONS	human_type	UNDEF
chr18:905186-905186	'g'	't'	't'	't'	't'	ADCYAP1	n	n	Pit-1a(T00691,GATGCAT)			CONS	UNDEF	UNDEF
chr18:905196-905199	'tata'	'----'	'----'	'----'	'----'	ADCYAP1	nnnn	nnnn	NF-E2(T00557,TATA),NF III-e(T00580,TATA)	NF-1/L(T00599,TGGCA)		CONS	UNDEF	UNDEF
chr18:905255-905255	'c'	't'	't'	't'	't'	ADCYAP1	C	n	NF-1(T00537,TCGCCAA)	c-Ets-2(T00113,AAGGAA)		CONS	human_type	UNDEF
chr18:905261-905261	'c'	'g'	'g'	'g'	'g'	ADCYAP1	c	n				CONS	human_type	UNDEF
chr18:905270-905270	't'	'a'	'a'	'a'	'a'	ADCYAP1	t	n				CONS	human_type	UNDEF
chr18:905304-905304	'g'	'a'	'a'	'a'	'a'	ADCYAP1	g	n	PPYR(T01144,CTCCCCCGG),Sp1(T00759,CTCCCCCGG)			CONS	human_type	UNDEF
chr18:905310-905310	'c'	'g'	'g'	'g'	'g'	ADCYAP1	c	n	NF-1(T00537,TCCA),GR(T00333,CAGAG)			CONS	human_type	UNDEF
chr18:905315-905315	'c'	't'	't'	't'	't'	ADCYAP1	c	n		GR beta(T01920,AGAACA)		CONS	human_type	UNDEF
chr18:905336-905336	'g'	'a'	'a'	'a'	'a'	ADCYAP1	G	G				CONS	human_type	human_type
chr18:905543-905543	'g'	't'	't'	't'	't'	ADCYAP1	g	G				CONS	human_type	human_type
chr18:905551-905551	'g'	'a'	'a'	'a'	'a'	ADCYAP1	g	G				CONS	human_type	human_type
chr18:905618-905618	'g'	'a'	'a'	'a'	'a'	ADCYAP1	G	n				CONS	human_type	UNDEF
chr18:905637-905637	'c'	't'	't'	't'	't'	ADCYAP1	c	c				CONS	human_type	human_type
chr18:905698-905698	'g'	'c'	'c'	'c'	'c'	ADCYAP1	G	g		NF-1(T00537,TCCA)		CONS	human_type	human_type
chr18:905781-905781	'c'	't'	't'	't'	't'	ADCYAP1	C	c		muEBP-C2(T00215,CATGTG),TFE3-S(T00814,CATGTG)		CONS	human_type	human_type
chr18:905806-905806	'c'	't'	't'	't'	't'	ADCYAP1	C	c				CONS	human_type	human_type
chr18:905839-905839	'g'	'a'	'a'	'a'	'a'	ADCYAP1	G	g				CONS	human_type	human_type
chr18:905843-905843	'c'	't'	't'	't'	't'	ADCYAP1	c	n				CONS	human_type	UNDEF
chr18:906129-906129	'g'	'a'	'a'	'a'	'a'	ADCYAP1	g	n		AP-1(T00029,TGAATCA)	rs113542841:G/A	CONS	human_type	UNDEF
chr18:906225-906225	'g'	'a'	'a'	'a'	'a'	ADCYAP1	G	n				CONS	human_type	UNDEF
chr18:906280-906280	'g'	't'	't'	't'	't'	ADCYAP1	G	n				CONS	human_type	UNDEF
chr18:906315-906315	'a'	'g'	'g'	'g'	'g'	ADCYAP1	R	n			rs2846812:A/G	CONS	human_type	UNDEF
chr18:906326-906326	'a'	'g'	'g'	'g'	'g'	ADCYAP1	G	n	NF-1(T00537,GCCA)		rs11874747:A/G	CONS	non_human_type	UNDEF
chr18:906328-906328	'g'	'a'	'a'	'a'	'a'	ADCYAP1	G	n				CONS	human_type	UNDEF
chr18:906425-906425	'c'	'g'	'g'	'n'	'g'	ADCYAP1	C	C	Sp1(T00755,CCGCCC),Sp1(T00752,CCGCCC),Sp1(T00759,CCGCCC),Sp1(T00754,CCGCCC)			CONS	human_type	human_type
chr18:906444-906444	'c'	't'	'g'	'n'	't'	ADCYAP1	C	c				NONC	human_type	human_type
chr18:906490-906490	'g'	'c'	'c'	'n'	'c'	ADCYAP1	G	n				CONS	human_type	UNDEF
chr18:906564-906564	'c'	't'	't'	'n'	't'	ADCYAP1	c	n		NF-1(T00537,TCCA)		CONS	human_type	UNDEF
chr18:906624-906624	'c'	't'	't'	'n'	't'	ADCYAP1	c	c	Sp1(T00752,TGCGC)			CONS	human_type	human_type
chr18:906673-906673	'c'	't'	't'	'n'	't'	ADCYAP1	T	n			rs2846811:C/T	CONS	non_human_type	UNDEF
chr18:906675-906675	'g'	'a'	'a'	'n'	'a'	ADCYAP1	G	n				CONS	human_type	UNDEF
chr18:906699-906699	'c'	't'	't'	'n'	't'	ADCYAP1	C	c	Sp1(T00755,CCGCCC),Sp1(T00752,CCGCCC),Sp1(T00759,CCGCCC),GR(T00333,CAGAG),Sp1(T00754,CCGCCC)			CONS	human_type	human_type
chr18:906726-906727	'cg'	'tt'	'tt'	'nn'	'tt'	ADCYAP1	CG	nn	NF-1(T00537,GCCA),Sp1(T00752,TGCAC)			CONS	human_type	UNDEF
chr18:906789-906789	'g'	'a'	'a'	'n'	'a'	ADCYAP1	g	g				CONS	human_type	human_type
chr18:906861-906861	'c'	't'	't'	'n'	't'	ADCYAP1	c	C				CONS	human_type	human_type
chr18:906904-906904	'c'	't'	't'	'n'	't'	ADCYAP1	c	n				CONS	human_type	UNDEF
chr18:906942-906942	'g'	'c'	'c'	'n'	'c'	ADCYAP1	g	n				CONS	human_type	UNDEF
chr18:906966-906966	'g'	'a'	'a'	'n'	'a'	ADCYAP1	g	g				CONS	human_type	human_type
chr18:907019-907019	'g'	'a'	'a'	'n'	'a'	ADCYAP1	G	n		NF-1(T00537,AGCCAA)		CONS	human_type	UNDEF
chr18:907042-907042	'g'	'a'	'a'	'n'	'a'	ADCYAP1	G	g				CONS	human_type	human_type
chr18:907093-907093	'g'	't'	't'	'n'	't'	ADCYAP1	G	G				CONS	human_type	human_type
chr18:907142-907142	'a'	'g'	'g'	'n'	'g'	ADCYAP1	G	n		GR(T00333,TGTCCT)	rs2689002:A/G	CONS	non_human_type	UNDEF
chr18:907196-907196	'c'	'a'	'n'	'n'	't'	ADCYAP1	c	C		NF-1(T00537,GCCA),CAC-binding protein(T00076,CCACC)		NONC	human_type	human_type
chr18:907203-907203	'g'	'a'	'n'	'n'	'a'	ADCYAP1	g	G	Sp1(T00759,ACGCCC)	gammaCAC2(T00075,CACCC),CACCC-binding factor(T00077,CACCC)		CONS	human_type	human_type
chr18:907210-907210	'g'	'c'	'c'	'n'	'c'	ADCYAP1	g	g		C/EBPalpha(T00105,GAGGAGGG)		CONS	human_type	human_type
chr18:907268-907269	'cg'	'ta'	'ta'	'ta'	'ta'	ADCYAP1	CG	nn				CONS	human_type	UNDEF
chr18:907276-907276	'c'	't'	't'	't'	't'	ADCYAP1	C	c	LyF-1(T00479,TCTCCCAGG)			CONS	human_type	human_type
chr18:907353-907353	'c'	'a'	'a'	'a'	'a'	ADCYAP1	C	n		CAC-binding protein(T00076,GGTGG)		CONS	human_type	UNDEF
chr18:907398-907398	'c'	't'	't'	't'	't'	ADCYAP1	C	n				CONS	human_type	UNDEF
chr18:907443-907443	'g'	'a'	'a'	'a'	'a'	ADCYAP1	g	n		NF-E(T01214,CTGTC)	rs33986139:G/-	CONS	human_type	UNDEF
chr18:907456-907456	'g'	'a'	'a'	'a'	'a'	ADCYAP1	G	n	Sp1(T00752,GGGCGG),Sp1(T00759,TGGGCGGGCC),CP1(T01171,GGGCGG),Sp1(T00753,GGGCGG)	Pit-1a(T00691,TAAAT)		CONS	human_type	UNDEF
chr18:907463-907463	'c'	't'	't'	't'	't'	ADCYAP1	C	n	Sp1(T00755,CCGCCC),Sp1(T00752,CCGCCCG),Sp1(T00759,CCGCCC),Sp1(T00754,CCGCCC)	c-Myb(T00137,TAAC),Pit-1a(T00691,TAAAT)		CONS	human_type	UNDEF
chr18:907517-907517	'---------------------------'	'tgcctcctccttacctctgctcccacc'	'tgcctcctccttacctatgctccctcc'	'tccctcctccttacctctactcccacc'	'tgcctcctccttacctctgctcccacc'	ADCYAP1	'---------------------------'	'---------------------------'	gammaCAC2(T00075,CACCC),CACCC-binding factor(T00077,CACCC)	NF-1(T00537,TCCA)		CONS	human_type	human_type
chr18:907564-907564	'c'	'a'	'a'	'a'	'a'	ADCYAP1	c	n			rs12967282:C/A	CONS	human_type	UNDEF
chr18:907576-907576	'c'	'a'	'a'	'a'	'a'	ADCYAP1	C	n				CONS	human_type	UNDEF
chr18:907605-907605	'c'	'a'	'a'	'a'	'a'	ADCYAP1	C	C				CONS	human_type	human_type
chr18:907624-907624	'c'	't'	't'	't'	't'	ADCYAP1	c	c	Sp1(T00752,TGCAC)	Pit-1a(T00691,TAAAT)		CONS	human_type	human_type
chr18:907680-907680	'g'	'a'	'a'	'a'	'a'	ADCYAP1	g	g		LyF-1(T00479,CCTCCCAGA)		CONS	human_type	human_type
chr18:907701-907701	'c'	'a'	'a'	'a'	'a'	ADCYAP1	c	c	NF-1(T00537,GCCA)	NF-1/L(T00599,TGGCA)		CONS	human_type	human_type
chr18:907709-907709	'g'	't'	't'	't'	't'	ADCYAP1	n	g		PTF1-beta(T00701,ATGGGA)		CONS	UNDEF	human_type
chr18:907713-907713	'g'	'a'	'a'	'a'	'a'	ADCYAP1	n	g				CONS	UNDEF	human_type
chr18:907716-907716	'c'	't'	't'	't'	't'	ADCYAP1	n	n				CONS	UNDEF	UNDEF
chr18:907752-907752	'c'	't'	't'	't'	't'	ADCYAP1	C	n				CONS	human_type	UNDEF
chr18:907758-907758	'c'	'a'	'a'	'a'	'a'	ADCYAP1	C	n		GATA-1(T00305,TTATCT)		CONS	human_type	UNDEF
chr18:907763-907763	'g'	't'	't'	't'	't'	ADCYAP1	G	n				CONS	human_type	UNDEF
chr18:907768-907768	'c'	'a'	'a'	'a'	'a'	ADCYAP1	C	n		Pit-1a(T00691,ATGAAAA)		CONS	human_type	UNDEF
chr18:907770-907770	'g'	't'	't'	't'	't'	ADCYAP1	G	n		Pit-1a(T00691,ATGAAAA)		CONS	human_type	UNDEF
chr18:907775-907776	'cg'	'ta'	'ta'	'ta'	'ta'	ADCYAP1	cg	nn	Sp1(T00755,CCGCCC),Sp1(T00759,CCGCCC),Sp1(T00754,CCGCCC),Sp1(T00752,CCGCCCG)	NF-1(T00537,TCCA)		CONS	human_type	UNDEF
chr18:907785-907785	'g'	'a'	'a'	'a'	'a'	ADCYAP1	g	n				CONS	human_type	UNDEF
chr18:907857-907857	'c'	't'	't'	't'	't'	ADCYAP1	C	C	LF-A1(T00467,GGGCA),Sp1(T00753,GGGCAG)	TFIID(T01159,TTCAAA)		CONS	human_type	human_type
chr18:907874-907874	'c'	't'	't'	'g'	'g'	ADCYAP1	c	c	gammaCAC2(T00075,CACCC),CACCC-binding factor(T00077,CACCC)			NONC	human_type	human_type
chr18:907884-907887	'tttt'	'----'	'----'	'----'	'----'	ADCYAP1	tttt	tttt				CONS	human_type	human_type
chr18:907895-907895	'g'	'a'	'a'	'a'	'a'	ADCYAP1	g	g				CONS	human_type	human_type
chr18:907953-907953	'c'	't'	't'	't'	't'	ADCYAP1	n	c				CONS	UNDEF	human_type
chr18:908002-908002	'g'	'-'	'-'	'-'	'-'	ADCYAP1	g	g				CONS	human_type	human_type
chr18:908054-908054	'g'	'a'	'a'	'a'	'a'	ADCYAP1	g	g				CONS	human_type	human_type
chr18:908064-908064	'c'	't'	't'	't'	't'	ADCYAP1	C	c		LF-A1(T00467,GGGCA)		CONS	human_type	human_type
chr18:908075-908075	'g'	'a'	'a'	'a'	'a'	ADCYAP1	G	n				CONS	human_type	UNDEF
chr18:908082-908082	'g'	'a'	'a'	'a'	'a'	ADCYAP1	G	n				CONS	human_type	UNDEF
chr18:908101-908101	'g'	'a'	'a'	'a'	'a'	ADCYAP1	g	n	c-Myc(T00140,CAGTTG)			CONS	human_type	UNDEF
chr18:908128-908128	'g'	'c'	'c'	'-'	'c'	ADCYAP1	G	g	CTF(T00174,ATTGG),CCAAT-binding factor(T00092,ATTGG),NF-Y(T00613,ATTGG),CBF-B(T00088,ATTGG)	myogenin(T00528,TGCCCTTG)	rs8192599:G/C	NONC	human_type	human_type
chr18:908139-908139	'g'	't'	't'	't'	't'	ADCYAP1	G	g				CONS	human_type	human_type
chr18:908155-908155	'c'	't'	't'	't'	't'	ADCYAP1	c	c				CONS	human_type	human_type
chr18:908169-908169	'c'	't'	't'	't'	't'	ADCYAP1	c	n			rs58719451:C/G	CONS	human_type	UNDEF
chr18:908229-908229	'a'	't'	't'	't'	't'	ADCYAP1	A	a			rs2231185:A/T	CONS	human_type	human_type
chr18:908291-908291	'g'	'a'	'a'	'a'	'a'	ADCYAP1	G	n				CONS	human_type	UNDEF
chr18:908327-908327	'g'	'a'	'a'	'a'	'a'	ADCYAP1	G	n	c-Ets-2(T00113,GGGAAG)	NF-1(T00537,TCCA)		CONS	human_type	UNDEF
chr18:908333-908333	'c'	't'	't'	't'	't'	ADCYAP1	C	n				CONS	human_type	UNDEF
chr18:908354-908355	'cg'	'aa'	'aa'	'aa'	'aa'	ADCYAP1	CG	nn	Sp1(T00752,GGGGCGT)			CONS	human_type	UNDEF
chr18:908392-908392	'--------------'	'gcgtggtggcttgc'	'gcgtggtggcttgc'	'gcatggtggctcgc'	'gcatggtggcttgc'	ADCYAP1	'--------------'	UNDEF	Sp1(T00752,TGCGC),CAC-binding protein(T00076,GGTGG)	GR(T00335,TCTTCT),GR(T00333,TGTTCT)		CONS	human_type	UNDEF
chr18:908426-908426	'--'	'ca'	'ca'	'ga'	'ca'	ADCYAP1	n	UNDEF	Sp1(T00755,GGGGCGGG),Sp1(T00759,GGGCGG),CP1(T01171,GGGCGG),Sp1(T00753,GGGCGG),Sp1(T00752,GGGCGG)			CONS	UNDEF	UNDEF
chr18:908437-908438	'-----------g'	'gcttccgcggca'	'gcttccgcggca'	'gcttccacggcc'	'gcttccgcggca'	ADCYAP1	nn	cg	CAC-binding protein(T00076,GGTGG)			CONS	UNDEF	human_type
chr18:908437-908437	'---'	'gcg'	'gcg'	'gcg'	'tcg'	ADCYAP1	n	UNDEF	CAC-binding protein(T00076,GGTGG)			CONS	UNDEF	UNDEF
chr18:908442-908442	'g'	'c'	'c'	'c'	'c'	ADCYAP1	n	g	CAC-binding protein(T00076,GGTGG)			CONS	UNDEF	human_type
chr18:908447-908447	'c'	'a'	'a'	'a'	'a'	ADCYAP1	n	c				CONS	UNDEF	human_type
chr18:908491-908491	'c'	't'	't'	't'	't'	ADCYAP1	C	n	LF-A1(T00467,GGGCA)	NF-1(T00537,TCCA)		CONS	human_type	UNDEF
chr18:908562-908562	'c'	'g'	'g'	'g'	'g'	ADCYAP1	C	c				CONS	human_type	human_type
chr18:908641-908641	'c'	't'	't'	't'	't'	ADCYAP1	n	c	NF-1(T00537,TCCA)			CONS	UNDEF	human_type
chr18:908653-908653	'g'	'a'	'a'	'a'	'a'	ADCYAP1	n	g				CONS	UNDEF	human_type
chr18:908700-908700	'c'	't'	't'	't'	't'	ADCYAP1	C	c				CONS	human_type	human_type
chr18:908758-908758	'g'	'a'	'a'	'a'	'a'	ADCYAP1	G	n				CONS	human_type	UNDEF
chr18:908766-908766	'g'	't'	't'	't'	't'	ADCYAP1	g	g			rs928979:G/T	CONS	human_type	human_type
chr18:908819-908819	'c'	't'	't'	't'	't'	ADCYAP1	c	c				CONS	human_type	human_type
chr18:908828-908828	't'	'c'	'c'	'c'	'c'	ADCYAP1	C	c			rs940196:T/C	CONS	non_human_type	non_human_type
chr18:908843-908843	'g'	'a'	'a'	'a'	'a'	ADCYAP1	G	g				CONS	human_type	human_type
chr18:908859-908859	'c'	't'	't'	't'	't'	ADCYAP1	C	c				CONS	human_type	human_type
chr18:908905-908905	'g'	't'	't'	't'	't'	ADCYAP1	G	g				CONS	human_type	human_type
chr18:908968-908968	'c'	't'	't'	't'	't'	ADCYAP1	c	c		GATA-1(T00305,TTATCT)		CONS	human_type	human_type
chr18:909055-909055	'g'	't'	't'	't'	't'	ADCYAP1	g	n		F2F(T01506,TAAAAT)		CONS	human_type	UNDEF
chr18:909066-909066	'c'	't'	't'	't'	't'	ADCYAP1	C	n				CONS	human_type	UNDEF
chr18:909072-909072	'c'	't'	't'	't'	't'	ADCYAP1	c	n				CONS	human_type	UNDEF
chr18:909088-909088	'c'	'g'	'g'	'g'	'g'	ADCYAP1	C	n			rs112210960:C/G	CONS	human_type	UNDEF
chr18:909104-909104	'c'	't'	't'	't'	't'	ADCYAP1	C	n				CONS	human_type	UNDEF
chr18:909132-909132	'g'	't'	't'	't'	't'	ADCYAP1	G	n				CONS	human_type	UNDEF
chr18:909137-909137	'g'	'a'	'a'	'a'	'a'	ADCYAP1	G	n		CAC-binding protein(T00076,GGTGG)	rs113902236:G/T	CONS	human_type	UNDEF
chr18:909148-909148	'g'	'-'	'-'	'-'	'-'	ADCYAP1	G	g	LF-A1(T00467,GGGCA),Sp1(T00753,GGGCAG)			CONS	human_type	human_type
chr18:909156-909156	'c'	't'	't'	't'	't'	ADCYAP1	c	c		NF-E(T01214,CTATC),GATA-1(T00306,CTATCT)		CONS	human_type	human_type
chr18:909176-909176	'g'	'a'	'a'	'-'	'a'	ADCYAP1	n	g				NONC	UNDEF	human_type
chr18:909184-909184	'c'	't'	't'	'-'	't'	ADCYAP1	c	c				NONC	human_type	human_type
chr18:909189-909189	'c'	't'	't'	't'	't'	ADCYAP1	c	c		c-Jun(T00133,TGAGCTCA)		CONS	human_type	human_type
chr18:909218-909218	'c'	't'	't'	't'	't'	ADCYAP1	c	n	Sp1(T00759,CCCCTCC)			CONS	human_type	UNDEF
chr18:909228-909228	'g'	'c'	'c'	'c'	'c'	ADCYAP1	g	n		NF-1(T00537,GCCA)		CONS	human_type	UNDEF
chr18:909238-909238	'g'	'a'	'a'	'a'	'a'	ADCYAP1	g	n		NF-1(T00537,TCCA)		CONS	human_type	UNDEF
chr18:909245-909245	'c'	'g'	'g'	'g'	'g'	ADCYAP1	c	n				CONS	human_type	UNDEF
chr18:909256-909256	'g'	'a'	'a'	'a'	'a'	ADCYAP1	G	n	LF-A1(T00467,GGGCA)	GR(T00333,CAGAG)		CONS	human_type	UNDEF
chr18:909274-909274	'g'	'a'	'a'	'a'	'a'	ADCYAP1	g	g				CONS	human_type	human_type
chr18:909279-909279	'g'	'a'	'a'	'a'	'a'	ADCYAP1	g	g				CONS	human_type	human_type
chr18:909288-909288	'c'	't'	't'	't'	't'	ADCYAP1	c	c				CONS	human_type	human_type
chr18:909301-909301	'a'	't'	't'	't'	't'	ADCYAP1	A	a	NF-1(T00537,TCCA)			CONS	human_type	human_type
chr18:909310-909311	'cg'	'ga'	'ga'	'ga'	'ga'	ADCYAP1	cg	cg	Sp1(T00759,AGGCGG)			CONS	human_type	human_type
chr18:909317-909317	'c'	't'	't'	't'	't'	ADCYAP1	c	n				CONS	human_type	UNDEF
chr18:909389-909389	'g'	'a'	'a'	'-'	'a'	ADCYAP1	g	g				NONC	human_type	human_type
chr18:909456-909456	'c'	'a'	'a'	'-'	'a'	ADCYAP1	C	c		GR(T00335,TCTTCT)		NONC	human_type	human_type
chr18:909470-909470	'g'	'a'	'a'	'-'	'a'	ADCYAP1	g	n				NONC	human_type	UNDEF
chr18:909510-909510	'g'	'a'	'a'	'a'	'a'	ADCYAP1	G	n				CONS	human_type	UNDEF
chr18:909585-909585	'g'	'a'	'a'	'a'	'a'	ADCYAP1	g	n	c-Ets-2(T00113,GGGAAG)	NF-E2(T00557,TATA),NF III-e(T00580,TATA)		CONS	human_type	UNDEF
chr18:909642-909642	'g'	'a'	'a'	'a'	'a'	ADCYAP1	n	g				CONS	UNDEF	human_type
chr18:909704-909704	'c'	'g'	'g'	'g'	'g'	ADCYAP1	C	c	NF-E2(T01141,TGACTCA),AP-1(T00031,TGACTCA),AP-1(T00032,TGACTCA),FraI(T01208,TGACTCA),NF-E2(T00557,TGACTCA)			CONS	human_type	human_type
chr18:909800-909800	'c'	't'	't'	't'	't'	ADCYAP1	c	n				CONS	human_type	UNDEF
chr18:73627769-73627769	'g'	't'	't'	't'	't'	C18orf62	g	G			rs750122:G/T	CONS	human_type	human_type
chr18:73627771-73627771	'---'	'aga'	'aga'	'aga'	'aga'	C18orf62	'---'	CHECK MANUALLY	F2F(T01506,TAAAAT)			CONS	human_type	human_type
chr18:73627852-73627852	'-----------------------------------------------------------------------'	'aaaaacaacattagaaagtattgtgcataagcatcagcctttgctgtaaaaagtgtcttctttaatgaaga'	'aaaaacaacattggaaagtattgtgcataagcatcagcctttgctgtagaaagtgtcttctttaatgaagg'	'aaaaacagcatttgaaagtatcgtgcataggcgtcaggctttactgtagcaagtgtcttctttgatgaaga'	'aaaaacaacattagaaagtattgtgcataagcgtcagcctttgctgtagaaagtgtcttctttaatgaaga'	C18orf62	'-----------------------------------------------------------------------'	UNDEF		GR(T00335,TCTTCT),CTF(T00174,ATTGG),NF-Y(T00613,ATTGG),CCAAT-binding factor(T00092,ATTGG),CBF-B(T00088,ATTGG)		CONS	human_type	UNDEF
chr18:73627902-73627902	'a'	'-'	'-'	'-'	'-'	C18orf62	A	n				CONS	human_type	UNDEF
chr18:73628083-73628083	't'	'a'	'a'	'a'	'a'	C18orf62	t	n				CONS	human_type	UNDEF
chr18:73628179-73628179	't'	'c'	'c'	'c'	'c'	C18orf62	T	t				CONS	human_type	human_type
chr18:73628279-73628279	'g'	't'	't'	't'	't'	C18orf62	G	n				CONS	human_type	UNDEF
chr18:73628313-73628313	'a'	'c'	'c'	'c'	'c'	C18orf62	a	n				CONS	human_type	UNDEF
chr18:73628332-73628332	'a'	'c'	'c'	'c'	't'	C18orf62	a	n				NONC	human_type	UNDEF
chr18:73628612-73628612	't'	'c'	'c'	'c'	'n'	C18orf62	t	n			rs898489:T/C	CONS	human_type	UNDEF
chr18:73628735-73628735	'g'	'n'	't'	'-'	'n'	C18orf62	g	g				NONC	human_type	human_type
chr18:73628898-73628898	'a'	'n'	't'	't'	'n'	C18orf62	a	n		NF-1(T00537,TCCA)		CONS	human_type	UNDEF
chr18:74798817-74798817	'a'	'g'	'g'	NO	'g'	MBP	n	a	GR beta(T01920,AGAACA)			CONS	UNDEF	human_type
chr18:74798875-74798875	'g'	't'	't'	NO	't'	MBP	G	g				CONS	human_type	human_type
chr18:74799031-74799031	'c'	'a'	'a'	NO	'a'	MBP	c	n	NF-1(T00537,TCCA)			CONS	human_type	UNDEF
chr18:74799103-74799103	'c'	't'	't'	NO	't'	MBP	c	C	CAC-binding protein(T00076,CCACC)			CONS	human_type	human_type
chr18:74799132-74799132	'c'	'a'	'a'	NO	'a'	MBP	c	c				CONS	human_type	human_type
chr18:74799160-74799160	'g'	'c'	'c'	NO	'c'	MBP	g	n		NF-1(T00537,GCCA)	rs1789136:G/C	CONS	human_type	UNDEF
chr18:74799169-74799169	'c'	't'	't'	NO	'-'	MBP	c	c	gammaCAC2(T00075,CACCC),CACCC-binding factor(T00077,CACCC),Sp1(T00759,GCCCCACCCC),CAC-binding protein(T00076,CCACC)			NONC	human_type	human_type
chr18:74799217-74799217	'g'	'-'	'-'	NO	'-'	MBP	G	n	Sp1(T00759,GGCGGG)			CONS	human_type	UNDEF
chr18:74799321-74799321	'g'	'a'	'a'	NO	'a'	MBP	n	n				CONS	UNDEF	UNDEF
chr18:74799409-74799409	't'	'c'	'c'	NO	'c'	MBP	t	n				CONS	human_type	UNDEF
chr18:74800038-74800038	'g'	'a'	'a'	NO	'a'	MBP	G	g		gammaCAC2(T00075,CACCC),CACCC-binding factor(T00077,CACCC)		CONS	human_type	human_type
chr18:74800160-74800160	'a'	'c'	'c'	NO	'c'	MBP	c	n		PU.1(T00702,TTCCTC)	rs1612497:A/C	CONS	non_human_type	UNDEF
chr18:74800334-74800334	'a'	'c'	'c'	NO	'c'	MBP	a	a				CONS	human_type	human_type
chr18:74800353-74800353	't'	'c'	'c'	NO	'c'	MBP	t	t		NF-E(T01214,CTGTC)		CONS	human_type	human_type
chr19:17558368-17558369	'ac'	NO	NO	'tt'	NO	TMEM221	ac	ac				UNDEF	human_type	human_type
chr19:17558405-17558405	'a'	NO	NO	'g'	NO	TMEM221	A	A				UNDEF	human_type	human_type
chr19:17558431-17558431	'a'	NO	NO	'g'	NO	TMEM221	A	A		H4TF-2(T00392,GGTCC)		UNDEF	human_type	human_type
chr19:17558461-17558462	'ca'	NO	NO	'tg'	NO	TMEM221	ca	CA	NF-1(T00537,TCCA)			UNDEF	human_type	human_type
chr19:17558482-17558482	'g'	NO	NO	'a'	NO	TMEM221	G	g		GATA-1(T00305,GATAGA)		UNDEF	human_type	human_type
chr19:17558496-17558496	'c'	NO	NO	'g'	NO	TMEM221	C	c				UNDEF	human_type	human_type
chr19:17558506-17558509	'gact'	NO	NO	'----'	NO	TMEM221	GACT	gact				UNDEF	human_type	human_type
chr19:17558545-17558545	'a'	NO	NO	'g'	NO	TMEM221	A	A				UNDEF	human_type	human_type
chr19:17558548-17558548	'a'	NO	NO	'g'	NO	TMEM221	A	A		GR(T00333,GGGACA)		UNDEF	human_type	human_type
chr19:17558592-17558592	'c'	NO	NO	'a'	NO	TMEM221	C	c	NF-1(T00537,TCCA)			UNDEF	human_type	human_type
chr19:17558600-17558600	'g'	NO	NO	'c'	NO	TMEM221	G	g	E2F-1(T01542,TGTCCCGC),GR(T00333,TGTCCC),NF-E(T01214,CTGTC)			UNDEF	human_type	human_type
chr19:17558608-17558608	't'	NO	NO	'c'	NO	TMEM221	T	t		Sp1(T00752,CCGCCC),Sp1(T00755,CCGCCC),Sp1(T00759,CCCGCCCC),Sp1(T00754,CCGCCC)		UNDEF	human_type	human_type
chr19:17558611-17558611	'c'	NO	NO	't'	NO	TMEM221	C	c	gammaCAC2(T00075,CACCC),CACCC-binding factor(T00077,CACCC),CAC-binding protein(T00076,CCACC)			UNDEF	human_type	human_type
chr19:17558620-17558620	'c'	NO	NO	't'	NO	TMEM221	C	c	NF-1(T00537,TCCA)			UNDEF	human_type	human_type
chr19:17558636-17558636	'g'	NO	NO	't'	NO	TMEM221	G	g				UNDEF	human_type	human_type
chr19:17558641-17558641	'c'	NO	NO	't'	NO	TMEM221	C	C				UNDEF	human_type	human_type
chr19:17558683-17558683	'c'	NO	NO	't'	NO	TMEM221	c	C	NF-Zc(T00618,GGACCCT)			UNDEF	human_type	human_type
chr19:17558692-17558692	'a'	NO	NO	'g'	NO	TMEM221	a	A				UNDEF	human_type	human_type
chr19:17558717-17558717	't'	NO	NO	'c'	NO	TMEM221	t	T				UNDEF	human_type	human_type
chr19:17558719-17558719	'c'	NO	NO	'g'	NO	TMEM221	c	C				UNDEF	human_type	human_type
chr19:17558739-17558739	'a'	NO	NO	'g'	NO	TMEM221	A	A				UNDEF	human_type	human_type
chr19:17558745-17558745	't'	NO	NO	'c'	NO	TMEM221	T	T				UNDEF	human_type	human_type
chr19:17558754-17558754	'g'	NO	NO	't'	NO	TMEM221	G	G		c-Myb(T00137,ATTGAA)		UNDEF	human_type	human_type
chr19:17558777-17558777	'g'	NO	NO	'a'	NO	TMEM221	g	G	MAZ(T00490,GGGAGGG),c-Ets-2(T00113,GGGAAG)			UNDEF	human_type	human_type
chr19:17558780-17558783	'agga'	NO	NO	'----'	NO	TMEM221	agga	AGGA	c-Ets-2(T00113,GGGAAG)			UNDEF	human_type	human_type
chr19:17558791-17558791	'g'	NO	NO	'a'	NO	TMEM221	g	G				UNDEF	human_type	human_type
chr19:17558816-17558817	'ga'	NO	NO	'tg'	NO	TMEM221	ga	GA		Sp1(T00752,TGCAC)		UNDEF	human_type	human_type
chr19:17558820-17558820	't'	NO	NO	'c'	NO	TMEM221	t	t		Sp1(T00752,TGCAC)		UNDEF	human_type	human_type
chr19:17558858-17558858	'c'	NO	NO	't'	NO	TMEM221	C	c	GR(T00333,TGTCCC),NF-E(T01214,CTGTC)			UNDEF	human_type	human_type
chr19:17558884-17558884	'g'	NO	NO	'a'	NO	TMEM221	G	G	c-Ets-2(T00113,GGGAAG)			UNDEF	human_type	human_type
chr19:17558895-17558895	'a'	NO	NO	't'	NO	TMEM221	A	a		NF-1(T00537,TCCA)		UNDEF	human_type	human_type
chr19:17558901-17558901	'c'	NO	NO	't'	NO	TMEM221	C	c				UNDEF	human_type	human_type
chr19:17558928-17558928	'a'	NO	NO	'g'	NO	TMEM221	A	n		Sp1(T00752,GGGCGG),Sp1(T00753,GGGCGG),Sp1(T00759,AGGCGG),CP1(T01171,GGGCGG)		UNDEF	human_type	UNDEF
chr19:17558941-17558941	'a'	NO	NO	'g'	NO	TMEM221	A	n	NF-1(T00537,GCCA)	H4TF-2(T00392,GGTCC)		UNDEF	human_type	UNDEF
chr19:17559005-17559005	'g'	NO	NO	'a'	NO	TMEM221	G	g				UNDEF	human_type	human_type
chr19:17559016-17559016	'a'	NO	NO	'g'	NO	TMEM221	A	a				UNDEF	human_type	human_type
chr19:17559035-17559035	'g'	NO	NO	'c'	NO	TMEM221	G	G				UNDEF	human_type	human_type
chr19:17559041-17559041	'c'	NO	NO	'g'	NO	TMEM221	C	C	GCF(T00320,CAGCGCGGCC)			UNDEF	human_type	human_type
chr19:17559071-17559071	'c'	NO	NO	't'	NO	TMEM221	C	c				UNDEF	human_type	human_type
chr19:17559076-17559076	't'	NO	NO	'c'	NO	TMEM221	n	t			rs4808643:T/C	UNDEF	UNDEF	human_type
chr19:17559089-17559089	'c'	NO	NO	't'	NO	TMEM221	c	n				UNDEF	human_type	UNDEF
chr19:17559092-17559092	't'	NO	NO	'g'	NO	TMEM221	t	n	NF-1/L(T00599,TGGCA)	LF-A1(T00467,GGGCA),Sp1(T00753,GGGCAG)		UNDEF	human_type	UNDEF
chr19:17559131-17559131	'c'	NO	NO	'g'	NO	TMEM221	c	c				UNDEF	human_type	human_type
chr19:17559134-17559134	'g'	NO	NO	'c'	NO	TMEM221	G	g				UNDEF	human_type	human_type
chr19:17559143-17559143	'c'	NO	NO	't'	NO	TMEM221	C	n				UNDEF	human_type	UNDEF
chr19:17559176-17559176	'a'	NO	NO	'g'	NO	TMEM221	A	n				UNDEF	human_type	UNDEF
chr19:17559202-17559202	'c'	NO	NO	't'	NO	TMEM221	C	c	NF-1(T00537,GCCA)			UNDEF	human_type	human_type
chr19:17559226-17559226	'g'	NO	NO	'a'	NO	TMEM221	g	n	AP-2(T01142,GCCCAGCA)			UNDEF	human_type	UNDEF
chr19:17559239-17559239	'a'	NO	NO	'g'	NO	TMEM221	a	n				UNDEF	human_type	UNDEF
chr19:17559263-17559263	'a'	NO	NO	'g'	NO	TMEM221	n	n				UNDEF	UNDEF	UNDEF
chr19:17559266-17559266	'g'	NO	NO	'a'	NO	TMEM221	n	n				UNDEF	UNDEF	UNDEF
chr19:17559268-17559268	'c'	NO	NO	'a'	NO	TMEM221	n	n	NF-1(T00537,GCCA)			UNDEF	UNDEF	UNDEF
chr19:17559276-17559276	'g'	NO	NO	'a'	NO	TMEM221	g	n	Sp1(T00759,GGCGGG)			UNDEF	human_type	UNDEF
chr19:17559284-17559284	't'	NO	NO	'c'	NO	TMEM221	t	n				UNDEF	human_type	UNDEF
chr19:17559287-17559287	'g'	NO	NO	't'	NO	TMEM221	G	n				UNDEF	human_type	UNDEF
chr19:17559299-17559299	'g'	NO	NO	'c'	NO	TMEM221	G	n	c-Ets-2(T00113,GGGAAG)	c-Myc(T00140,CAGTTG)		UNDEF	human_type	UNDEF
chr19:17559311-17559311	't'	NO	NO	'c'	NO	TMEM221	T	t	c-Myb(T00137,ATTGAA)			UNDEF	human_type	human_type
chr19:17559325-17559325	'a'	NO	NO	'g'	NO	TMEM221	A	a				UNDEF	human_type	human_type
chr19:17559346-17559346	'a'	NO	NO	'g'	NO	TMEM221	a	a				UNDEF	human_type	human_type
chr19:17559358-17559358	't'	NO	NO	'c'	NO	TMEM221	t	t		AP-2(T00034,TCCCCAGTGG)		UNDEF	human_type	human_type
chr19:17559362-17559362	'g'	NO	NO	't'	NO	TMEM221	g	g		AP-2(T00034,TCCCCAGTGG)		UNDEF	human_type	human_type
chr19:17559370-17559370	'c'	NO	NO	't'	NO	TMEM221	C	n				UNDEF	human_type	UNDEF
chr19:17559410-17559410	'a'	NO	NO	'g'	NO	TMEM221	a	A				UNDEF	human_type	human_type
chr19:17559431-17559431	'c'	NO	NO	't'	NO	TMEM221	c	c				UNDEF	human_type	human_type
chr19:17559436-17559436	'g'	NO	NO	'a'	NO	TMEM221	g	g				UNDEF	human_type	human_type
chr19:17559462-17559462	'c'	NO	NO	'g'	NO	TMEM221	C	n				UNDEF	human_type	UNDEF
chr19:17559515-17559515	'c'	NO	NO	't'	NO	TMEM221	c	n				UNDEF	human_type	UNDEF
chr19:17559547-17559547	't'	NO	NO	'g'	NO	TMEM221	t	n		Sp1(T00759,GGGGCC)		UNDEF	human_type	UNDEF
chr19:17559557-17559557	'g'	NO	NO	't'	NO	TMEM221	g	n	Sp1(T00755,GGGGCGGG),Sp1(T00752,GGGGCGGGGC),Sp1(T00759,GGCGGG)			UNDEF	human_type	UNDEF
chr19:17559574-17559574	'c'	NO	NO	'g'	NO	TMEM221	c	n		GR(T00333,GGGACA)		UNDEF	human_type	UNDEF
chr19:17559577-17559577	'g'	NO	NO	'a'	NO	TMEM221	g	n		GR(T00333,GGGACA)		UNDEF	human_type	UNDEF
chr19:17559579-17559579	'g'	NO	NO	'a'	NO	TMEM221	g	n		GR(T00333,GGGACA)		UNDEF	human_type	UNDEF
chr19:17559599-17559599	't'	NO	NO	'g'	NO	TMEM221	t	n				UNDEF	human_type	UNDEF
chr19:17559630-17559630	'g'	NO	NO	't'	NO	TMEM221	G	n				UNDEF	human_type	UNDEF
chr19:17559655-17559655	'c'	NO	NO	't'	NO	TMEM221	c	n	gammaCAC2(T00075,CACCC),Sp1(T00752,CCGCCC),Sp1(T00755,CCGCCC),CACCC-binding factor(T00077,CACCC),Sp1(T00759,CCCGCCCC),Sp1(T00754,CCGCCC)			UNDEF	human_type	UNDEF
chr19:17559683-17559683	'g'	NO	NO	't'	NO	TMEM221	g	n				UNDEF	human_type	UNDEF
chr19:17559690-17559690	'g'	NO	NO	't'	NO	TMEM221	g	n				UNDEF	human_type	UNDEF
chr19:17559715-17559715	'g'	NO	NO	't'	NO	TMEM221	n	n	Sp1(T00759,GGGGGCGG),Sp1(T00754,GGGGGCGG)			UNDEF	UNDEF	UNDEF
chr19:17559718-17559718	'g'	NO	NO	'c'	NO	TMEM221	n	g	Sp1(T00752,GGGCGG),Sp1(T00759,GGGGGCGG),Sp1(T00754,GGGGGCGG),CP1(T01171,GGGCGG),Sp1(T00753,GGGCGG)			UNDEF	UNDEF	human_type
chr19:17559726-17559726	'c'	NO	NO	't'	NO	TMEM221	n	c				UNDEF	UNDEF	human_type
chr19:17559748-17559748	'c'	NO	NO	't'	NO	TMEM221	n	C				UNDEF	UNDEF	human_type
chr19:17559759-17559759	'g'	NO	NO	'a'	NO	TMEM221	n	G		NF-1(T00537,GCCA)		UNDEF	UNDEF	human_type
chr19:51016149-51016149	'c'	't'	NO	't'	't'	ASPDH	C	c	LF-A1(T00467,GGGCA),Sp1(T00753,GGGCAG)			CONS	human_type	human_type
chr19:51016162-51016162	'a'	'-'	NO	'g'	'g'	ASPDH	A	a	Pit-1a(T00691,TAAAT)			NONC	human_type	human_type
chr19:51016770-51016770	'g'	'c'	NO	'c'	'c'	ASPDH	g	n	CAC-binding protein(T00076,GGTGG)			CONS	human_type	UNDEF
chr19:51016777-51016777	'--------------------'	'agagagagaggaggtgggga'	NO	'agagagagaggaggtgggga'	'agggagagaggaggtgggga'	ASPDH	'--------------------'	'--------------------'		GR(T00333,GGGACA),CAC-binding protein(T00076,GGTGG)		CONS	human_type	human_type
chr19:51016796-51016796	't'	'g'	NO	'-'	'a'	ASPDH	t	T		MAZ(T00490,GGGAGGG)		NONC	human_type	human_type
chr19:51016828-51016828	'a'	'g'	NO	'c'	'g'	ASPDH	a	a	GR(T00333,GACACA)			NONC	human_type	human_type
chr19:51016901-51016901	'a'	'g'	NO	'g'	'g'	ASPDH	A	n		CAC-binding protein(T00076,GGTGG)		CONS	human_type	UNDEF
chr19:51016941-51016941	'g'	'c'	NO	'c'	'c'	ASPDH	G	g				CONS	human_type	human_type
chr19:51017106-51017106	't'	'c'	NO	'c'	'c'	ASPDH	t	T		H4TF-2(T00392,GGTCC)		CONS	human_type	human_type
chr19:51017131-51017131	'g'	'c'	NO	'c'	'c'	ASPDH	g	G		NF-E2(T00558,CTGCCCC)		CONS	human_type	human_type
chr19:51017209-51017209	'g'	'a'	NO	'-'	'n'	ASPDH	g	g				NONC	human_type	human_type
chr19:51017301-51017301	'g'	'a'	NO	't'	'n'	ASPDH	G	g				NONC	human_type	human_type
chr19:51017325-51017325	'a'	'g'	NO	'g'	'n'	ASPDH	G	a	IL-6 RE-BP(T01499,TTCTGGGAA)		rs1726824:A/G	CONS	non_human_type	human_type
chr19:51017566-51017566	'g'	'c'	NO	'c'	'a'	ASPDH	G	G				NONC	human_type	human_type
chr19:51017680-51017680	'a'	'g'	NO	'g'	'g'	ASPDH	a	A				CONS	human_type	human_type
chr19:51017694-51017694	't'	'c'	NO	'c'	'c'	ASPDH	t	T	NF-E(T01214,CTGTC)			CONS	human_type	human_type
chr19:51017745-51017745	't'	'c'	NO	'c'	'c'	ASPDH	T	n		NF-1(T00537,GCCA),CAC-binding protein(T00076,CCACC)		CONS	human_type	UNDEF
chr19:51017800-51017800	'g'	'a'	NO	'a'	'a'	ASPDH	G	G				CONS	human_type	human_type
chr19:51017835-51017835	'g'	'a'	NO	'a'	'a'	ASPDH	a	a			rs889131:G/A	CONS	non_human_type	non_human_type
chr19:51018126-51018126	'g'	'a'	NO	'-'	'a'	ASPDH	A	n	LF-A1(T00467,GGGCA),Sp1(T00753,GGGCAG)		rs10413690:G/A	NONC	non_human_type	UNDEF
chr19:51018157-51018157	't'	'c'	NO	'c'	'c'	ASPDH	t	t	NF-1/L(T00599,TGGCA)			CONS	human_type	human_type
chr19:51018218-51018218	'c'	'g'	NO	'g'	'g'	ASPDH	C	n			rs115956421:C/G	CONS	human_type	UNDEF
chr19:51018233-51018233	'g'	'a'	NO	'n'	'a'	ASPDH	A	g		GATA-2(T01302,AGATAA)		CONS	non_human_type	human_type
chr19:51018286-51018286	'c'	't'	NO	'n'	'n'	ASPDH	c	n				UNDEF	human_type	UNDEF
chr19:51018295-51018295	'g'	't'	NO	'n'	'n'	ASPDH	g	n	Sp1(T00759,GGGGCC)	CAC-binding protein(T00076,GGTGG)		UNDEF	human_type	UNDEF
chr19:51018381-51018381	'c'	'g'	NO	'n'	'g'	ASPDH	C	c				CONS	human_type	human_type
chr19:51018393-51018393	'c'	't'	NO	'n'	't'	ASPDH	C	c				CONS	human_type	human_type
chr19:51018493-51018493	'c'	't'	NO	'n'	't'	ASPDH	c	c		NF-E(T01214,CTGTC)		CONS	human_type	human_type
chr19:51018497-51018497	'c'	'a'	NO	'n'	'a'	ASPDH	c	c				CONS	human_type	human_type
chr19:51018559-51018559	'c'	'g'	NO	'n'	'g'	ASPDH	c	C				CONS	human_type	human_type
chr19:51018569-51018569	'g'	'a'	NO	'n'	'a'	ASPDH	A	g	LF-A1(T00467,GGGCA)		rs1673022:G/A	CONS	non_human_type	human_type
chr19:51018597-51018597	'c'	't'	NO	'n'	't'	ASPDH	C	c	CAC-binding protein(T00076,CCACC)			CONS	human_type	human_type
chr19:51018651-51018651	'g'	'a'	NO	'-'	'a'	ASPDH	G	g	NF-1(T00537,GCCA)			NONC	human_type	human_type
chr19:51018695-51018695	'c'	't'	NO	't'	't'	ASPDH	C	C				CONS	human_type	human_type
chr19:51018709-51018709	'a'	'g'	NO	'g'	'g'	ASPDH	A	A		CAC-binding protein(T00076,GGTGG)		CONS	human_type	human_type
chr20:326836-326836	'c'	'a'	'a'	'a'	NO	NRSN2	c	C		Sp1(T00752,TGCAC)	rs115722553:C/A	CONS	human_type	human_type
chr20:326847-326847	't'	'a'	'a'	'a'	NO	NRSN2	T	T	GR(T00335,TCTTCT)	Pit-1a(T00691,CATTCAT)		CONS	human_type	human_type
chr20:326913-326913	'c'	't'	't'	't'	NO	NRSN2	C	c				CONS	human_type	human_type
chr20:327016-327016	'g'	't'	't'	't'	NO	NRSN2	T	n	CAC-binding protein(T00076,GGTGG)		rs28372933:G/T	CONS	non_human_type	UNDEF
chr20:327112-327112	'c'	'g'	'g'	'-'	NO	NRSN2	C	c	GR(T00335,ACAACA)	GR beta(T01920,AGAACA)		NONC	human_type	human_type
chr20:327216-327216	'c'	't'	't'	't'	NO	NRSN2	C	C				CONS	human_type	human_type
chr20:327299-327299	'g'	'a'	'a'	'a'	NO	NRSN2	G	g				CONS	human_type	human_type
chr20:327306-327306	'c'	'g'	'g'	'g'	NO	NRSN2	c	c				CONS	human_type	human_type
chr20:327354-327354	'c'	'g'	'g'	'g'	NO	NRSN2	C	n				CONS	human_type	UNDEF
chr20:327396-327396	'a'	't'	't'	't'	NO	NRSN2	A	a				CONS	human_type	human_type
chr20:327398-327398	'-'	'c'	'c'	'c'	NO	NRSN2	'-'	'-'				CONS	human_type	human_type
chr20:327473-327473	'g'	't'	't'	't'	NO	NRSN2	G	g			rs28372934:G/A	CONS	human_type	human_type
chr20:327482-327482	'g'	'a'	'a'	'a'	NO	NRSN2	G	G				CONS	human_type	human_type
chr20:327505-327505	'g'	'a'	'a'	'a'	NO	NRSN2	G	G	MAZ(T00490,GGGAGGG)			CONS	human_type	human_type
chr20:327531-327531	'c'	't'	't'	't'	NO	NRSN2	C	n	CREB(T00163,TGACG)	NF-1/L(T00599,TGGCA)		CONS	human_type	UNDEF
chr20:327551-327551	'c'	't'	't'	't'	NO	NRSN2	C	n				CONS	human_type	UNDEF
chr20:327558-327558	'g'	'a'	'a'	'a'	NO	NRSN2	G	g				CONS	human_type	human_type
chr20:327563-327563	'g'	'a'	'a'	'a'	NO	NRSN2	G	g				CONS	human_type	human_type
chr20:327571-327571	'c'	't'	't'	't'	NO	NRSN2	C	c	TFIID(T00821,GGCTGGGG)			CONS	human_type	human_type
chr20:327607-327607	'c'	'a'	'a'	'a'	NO	NRSN2	C	c				CONS	human_type	human_type
chr20:327654-327654	'c'	't'	't'	't'	NO	NRSN2	c	n				CONS	human_type	UNDEF
chr20:327715-327715	'---------------'	'cccccgtccccgtgt'	'cccccgcccccgtgt'	'cccccgcccccatgt'	NO	NRSN2	'---------------'	UNDEF		Sp1(T00759,CCCGCCCC)		CONS	human_type	UNDEF
chr20:327750-327750	'g'	'a'	'a'	'a'	NO	NRSN2	G	n				CONS	human_type	UNDEF
chr20:327757-327757	'c'	't'	't'	't'	NO	NRSN2	c	c				CONS	human_type	human_type
chr20:327842-327842	'c'	't'	't'	't'	NO	NRSN2	C	n				CONS	human_type	UNDEF
chr20:327875-327875	'c'	't'	't'	't'	NO	NRSN2	C	n				CONS	human_type	UNDEF
chr20:327943-327943	'c'	't'	't'	't'	NO	NRSN2	c	n				CONS	human_type	UNDEF
chr20:327953-327953	'g'	'a'	'a'	'c'	NO	NRSN2	G	n	Sp1(T00755,GGGGCGGG),Sp1(T00752,GGGCGG),Sp1(T00759,GGGCGG),CP1(T01171,GGGCGG),Sp1(T00753,GGGCGG)	LF-A1(T00467,GGGCA)		NONC	human_type	UNDEF
chr20:328028-328028	'-'	'c'	'c'	'c'	NO	NRSN2	'-'	'-'				CONS	human_type	human_type
chr20:328113-328113	'g'	'c'	'-'	'c'	NO	NRSN2	g	n				NONC	human_type	UNDEF
chr20:328119-328119	'c'	'g'	'-'	'g'	NO	NRSN2	c	n	LF-A1(T00467,GGGCA)			NONC	human_type	UNDEF
chr20:328137-328137	'g'	'a'	'-'	'a'	NO	NRSN2	g	n				NONC	human_type	UNDEF
chr20:328155-328155	'c'	'a'	'a'	'a'	NO	NRSN2	c	n				CONS	human_type	UNDEF
chr20:328218-328218	'c'	't'	't'	't'	NO	NRSN2	c	n				CONS	human_type	UNDEF
chr20:328295-328296	'ac'	'--'	'--'	'--'	NO	NRSN2	AC	nn	GR(T00333,GACACA)			CONS	human_type	UNDEF
chr20:328331-328331	'g'	'a'	'a'	'a'	NO	NRSN2	G	g		NF-1(T00537,TCCA)		CONS	human_type	human_type
chr20:328354-328354	'c'	't'	't'	't'	NO	NRSN2	C	n		NF-E(T01214,CTGTC)		CONS	human_type	UNDEF
chr20:328374-328374	'g'	'c'	'c'	'c'	NO	NRSN2	G	g		Sp1(T00759,CCCGCCCC)		CONS	human_type	human_type
chr20:328435-328435	'g'	't'	't'	't'	NO	NRSN2	G	n				CONS	human_type	UNDEF
chr20:328437-328437	'c'	't'	't'	't'	NO	NRSN2	C	n				CONS	human_type	UNDEF
chr20:328456-328456	'g'	'a'	'a'	'a'	NO	NRSN2	G	n				CONS	human_type	UNDEF
chr20:328474-328474	'g'	'-'	'-'	'-'	NO	NRSN2	g	n				CONS	human_type	UNDEF
chr20:328545-328545	'c'	'a'	'a'	'a'	NO	NRSN2	c	n	Sp1(T00755,CCGCCC),Sp1(T00752,CCGCCCG),Sp1(T00759,CCGCCC),Sp1(T00754,CCGCCC)	NF-1(T00537,GCCA)	rs45546337:C/A	CONS	human_type	UNDEF
chr20:328548-328548	'c'	't'	't'	't'	NO	NRSN2	c	n	NF-1(T00537,GCCA)			CONS	human_type	UNDEF
chr20:328560-328560	'g'	'c'	'c'	'c'	NO	NRSN2	n	n			rs45626235:G/C	CONS	UNDEF	UNDEF
chr20:328565-328565	'g'	'a'	'a'	'a'	NO	NRSN2	g	n				CONS	human_type	UNDEF
chr20:328570-328570	'g'	'a'	'a'	'a'	NO	NRSN2	g	n				CONS	human_type	UNDEF
chr20:328608-328608	'g'	'c'	'c'	'c'	NO	NRSN2	g	g				CONS	human_type	human_type
chr20:328636-328636	'g'	'c'	'c'	'c'	NO	NRSN2	G	g				CONS	human_type	human_type
chr20:328670-328670	'c'	'a'	'g'	'a'	NO	NRSN2	C	c				NONC	human_type	human_type
chr20:328672-328672	'c'	'g'	'g'	'g'	NO	NRSN2	C	c		c-Ets-2(T00113,GGGAAG)		CONS	human_type	human_type
chr20:328754-328754	'g'	't'	't'	't'	NO	NRSN2	G	n		c-Myb(T00137,TAAC)		CONS	human_type	UNDEF
chr20:328803-328803	'c'	'a'	'a'	'a'	NO	NRSN2	C	n	GR(T00335,TCTTCT)			CONS	human_type	UNDEF
chr20:328885-328885	'g'	'a'	'a'	'a'	NO	NRSN2	G	n	Sp1(T00752,CCGCCCG),Sp1(T00759,GCCCCGCCCG)	CAC-binding protein(T00076,CCACC)		CONS	human_type	UNDEF
chr20:328896-328896	'c'	't'	't'	't'	NO	NRSN2	c	n				CONS	human_type	UNDEF
chr20:328977-328977	'g'	'a'	'a'	'a'	NO	NRSN2	g	g				CONS	human_type	human_type
chr20:329009-329009	'c'	't'	't'	't'	NO	NRSN2	c	C	c-Ets-2(T00113,TTCCTT)			CONS	human_type	human_type
chr20:329198-329198	'a'	'g'	'g'	'g'	NO	NRSN2	a	a				CONS	human_type	human_type
chr20:329210-329210	't'	'c'	'c'	'c'	NO	NRSN2	t	n				CONS	human_type	UNDEF
chr20:329432-329432	'c'	't'	't'	't'	NO	NRSN2	C	C				CONS	human_type	human_type
chr20:361047-361354	'ttggccgggcgcggtggctcacgcctgtaatcccagcactttgggaggccgaggcgggtggatcacgaggtcaggagatcgagaccatcctggctaacaaggtgaaaccccgtctctactaaaaatacaaaaaattagccgggcgtggtgcgggcgcctgtagtcccagctactcgggaggctgaggcaggagaatggcgtgaacccgggaggcggagcttgcagtgagccgagatcgcgccaccgccctccagcctgggcgacagagcaagactctgtctcaaaaaaaaaaaaaaaaagagcaaatt'	'--------------------------------------------------------------------------------------------------------------------------------------------------------------------------------------------------------------------------------------------------------------------------------------------------------------------'	'--------------------------------------------------------------------------------------------------------------------------------------------------------------------------------------------------------------------------------------------------------------------------------------------------------------------'	'--------------------------------------------------------------------------------------------------------------------------------------------------------------------------------------------------------------------------------------------------------------------------------------------------------------------'	NO	TRIB3	TTGGCCGGGCGCGGTGGCTCACGCCTGTAATCCCAGCACTTTGGgaggccgaggcgggtggatcacgaggtcaggagatcgagaccatcctgnnnnnnnnnnnnnnnnnnnnnnnnnnnnnnnnnnnnnnnnnnnnnnnnnggcgtggtgcgggcgcctgtagtcccagctactcgggaggctgaggcaggagaatggcgtgaacccgggaggcggagcttgcagtgagccgagatcgcgccaccgcCCtCCAGCCtGggagacagagcaagactctgtctcaaaaaaaaaaaaaaaaagagcaaatt	nnnnnnnnnnnnnnnnnnnnnnnnnnnnnnnnnnnnnnnnnnnnnnnnnnnnnnnnnnnnnnnnnnnnnnnnnnnnnnnnnnnnnnnnnnnnnnnnnnnnnnnnnnnnnnnnnnnnnnnnnnnnnnnnnnnnnnnnnnnnnnnnnnnnnnnnnnnnnnnnnnnnnnnnnnnnnnnnnnnnnnnnnnnnnnnnnnnnnnnnnnnnnnnnnnaggcggagcttgcagtgagccgagatcgcgccaccgccctccagcctgggcgacagannnnnnnnnnnnnnnnnnnnnnnnnnnnnnnnnnnnaaatt	Sp1(T00755,CCGCCC),NF-E(T01214,CTGTC),c-Myb(T00137,TAAC),NF-1(T00537,TCCA),Sp1(T00752,GGGCGT),ER(T00261,GGTCA),Sp1(T00759,CCGCCC),GR(T00333,CAGAG),Sp1(T00754,CCGCCC),E2F(T00221,GATCGCGC),CAC-binding protein(T00076,GGTGG)		rs60872067:C/T,rs113322195:C/T,rs2092474:T/C,rs70961722:-/G,rs11477169:C/-,rs70961721:G/A,rs7267577:G/A,rs6115787:C/A,rs7261666:A/G,rs7263534:T/C,rs11322920:A/-	CONS	human_type	UNDEF
chr20:361408-361408	'g'	'a'	'-'	'a'	NO	TRIB3	g	n	Sp1(T00759,ACGCCC)			NONC	human_type	UNDEF
chr20:361416-361416	'g'	't'	'-'	't'	NO	TRIB3	g	n	Sp1(T00759,GGGGCC)			NONC	human_type	UNDEF
chr20:361434-361434	't'	'c'	'-'	'c'	NO	TRIB3	T	n	H4TF-2(T00392,GGTCC)			NONC	human_type	UNDEF
chr20:361453-361453	'a'	'g'	'-'	'-'	NO	TRIB3	A	n	GR(T00333,CAGAG)			NONC	human_type	UNDEF
chr20:361473-361473	'c'	'g'	'-'	'g'	NO	TRIB3	C	n				NONC	human_type	UNDEF
chr20:361491-361491	'g'	'a'	'-'	'a'	NO	TRIB3	g	n				NONC	human_type	UNDEF
chr20:361502-361502	'c'	't'	'-'	't'	NO	TRIB3	c	n				NONC	human_type	UNDEF
chr20:361526-361591	'tagctccggtttgcatcacccggaccgggggattagctccggtttgcatcacccggaccgggggat'	'------------------------------------------------------------------'	'------------------------------------------------------------------'	'------------------------------------------------------------------'	NO	TRIB3	tagctccggtttgcatcacccggaccgggggattagctccggtttgcatcacccggaccgggggat	UNDEF	gammaCAC2(T00075,CACCC),CACCC-binding factor(T00077,CACCC)			CONS	human_type	UNDEF
chr20:361598-361598	'c'	'a'	'-'	'a'	NO	TRIB3	c	n				NONC	human_type	UNDEF
chr20:361604-361604	'g'	'a'	'-'	'a'	NO	TRIB3	g	n				NONC	human_type	UNDEF
chr20:361667-361667	'g'	'a'	'-'	'a'	NO	TRIB3	g	n				NONC	human_type	UNDEF
chr20:361775-361775	'c'	'a'	'-'	'a'	NO	TRIB3	c	n				NONC	human_type	UNDEF
chr20:361787-361787	'c'	'a'	'-'	'a'	NO	TRIB3	C	n				NONC	human_type	UNDEF
chr20:361790-361790	'g'	'a'	'-'	'a'	NO	TRIB3	G	n				NONC	human_type	UNDEF
chr20:361811-361811	'g'	'a'	'-'	'a'	NO	TRIB3	g	n				NONC	human_type	UNDEF
chr20:361832-361832	'c'	'a'	'-'	'a'	NO	TRIB3	c	n				NONC	human_type	UNDEF
chr20:361836-361836	'c'	't'	'-'	't'	NO	TRIB3	c	n				NONC	human_type	UNDEF
chr20:361853-361853	'c'	't'	'-'	't'	NO	TRIB3	c	n				NONC	human_type	UNDEF
chr20:361860-361860	'c'	't'	'-'	't'	NO	TRIB3	c	n	Sp1(T00755,GGGGCGGG),Sp1(T00752,GGGCGG),Sp1(T00759,GGGGGCGG),Sp1(T00754,GGGGGCGG),CP1(T01171,GGGCGG),Sp1(T00753,GGGCGG)			NONC	human_type	UNDEF
chr20:361917-361917	'c'	't'	'-'	't'	NO	TRIB3	c	c				NONC	human_type	human_type
chr20:361933-361933	'g'	'a'	'-'	'a'	NO	TRIB3	n	n				NONC	UNDEF	UNDEF
chr20:361937-361937	'g'	'a'	'-'	'a'	NO	TRIB3	n	n	Sp1(T00759,ACGCCC)			NONC	UNDEF	UNDEF
chr20:361939-361939	'c'	'a'	'-'	'a'	NO	TRIB3	n	n	Sp1(T00759,ACGCCC)			NONC	UNDEF	UNDEF
chr20:361955-361955	'c'	'a'	'-'	'a'	NO	TRIB3	n	c				NONC	UNDEF	human_type
chr20:361964-361964	'c'	't'	'-'	't'	NO	TRIB3	c	c				NONC	human_type	human_type
chr20:361975-361976	'cg'	'ga'	'--'	'ga'	NO	TRIB3	cg	nn				NONC	human_type	UNDEF
chr20:361984-361984	'g'	'a'	'-'	'-'	NO	TRIB3	G	n	TGT3(T00833,CAGGTC),ER(T00261,GGTCA)			NONC	human_type	UNDEF
chr20:362002-362002	'c'	't'	'-'	'-'	NO	TRIB3	C	n				NONC	human_type	UNDEF
chr20:362051-362051	'g'	'a'	'-'	'a'	NO	TRIB3	g	g				NONC	human_type	human_type
chr20:362106-362106	'c'	't'	'-'	't'	NO	TRIB3	c	c				NONC	human_type	human_type
chr20:362125-362125	'c'	't'	'-'	't'	NO	TRIB3	C	c	Sp1(T00755,GAGGGCGT),Sp1(T00752,GGGCGT)			NONC	human_type	human_type
chr20:362152-362152	'c'	't'	'-'	't'	NO	TRIB3	C	C				NONC	human_type	human_type
chr20:362175-362175	'c'	'a'	'-'	'a'	NO	TRIB3	C	c				NONC	human_type	human_type
chr20:362227-362227	'c'	't'	'-'	't'	NO	TRIB3	c	C				NONC	human_type	human_type
chr20:362249-362249	'c'	'n'	'-'	't'	NO	TRIB3	c	C				NONC	human_type	human_type
chr20:362253-362253	'g'	'n'	'-'	'a'	NO	TRIB3	g	G				NONC	human_type	human_type
chr20:362260-362260	'c'	'n'	'-'	't'	NO	TRIB3	c	C				NONC	human_type	human_type
chr20:362281-362281	'a'	'n'	'-'	'g'	NO	TRIB3	g	a			rs7263718:A/G	NONC	non_human_type	human_type
chr20:362283-362283	'c'	'n'	'-'	'g'	NO	TRIB3	c	c				NONC	human_type	human_type
chr20:362291-362291	't'	'n'	'-'	'c'	NO	TRIB3	T	t				NONC	human_type	human_type
chr20:362295-362295	'a'	'n'	'-'	'c'	NO	TRIB3	a	a				NONC	human_type	human_type
chr20:362298-362298	'a'	'n'	'-'	'g'	NO	TRIB3	a	a				NONC	human_type	human_type
chr20:362309-362309	'g'	'n'	'-'	'a'	NO	TRIB3	g	n				NONC	human_type	UNDEF
chr20:362347-362347	'c'	'n'	'-'	'a'	NO	TRIB3	n	n				NONC	UNDEF	UNDEF
chr20:362362-362362	'c'	'n'	'-'	'g'	NO	TRIB3	n	n				NONC	UNDEF	UNDEF
chr20:362370-362370	'c'	'n'	'-'	'g'	NO	TRIB3	n	c	GR(T00333,GGGACA)			NONC	UNDEF	human_type
chr20:362393-362393	'g'	'n'	'-'	'c'	NO	TRIB3	G	G				NONC	human_type	human_type
chr20:362403-362404	'gg'	'nn'	'--'	'ac'	NO	TRIB3	GG	gg				NONC	human_type	human_type
chr20:362416-362417	'gg'	'nn'	'--'	'aa'	NO	TRIB3	GG	gg	WT1(T00899,GCGGGGGCG),Sp1(T00759,GCGGGGGCG)			NONC	human_type	human_type
chr20:362419-362419	'g'	'n'	'-'	't'	NO	TRIB3	G	g	WT1(T00899,GCGGGGGCG),Sp1(T00759,GCGGGGGCG)			NONC	human_type	human_type
chr20:362429-362429	'c'	'n'	'-'	'g'	NO	TRIB3	C	n				NONC	human_type	UNDEF
chr20:362434-362434	't'	'n'	'-'	'c'	NO	TRIB3	T	n				NONC	human_type	UNDEF
chr20:362436-362436	't'	'n'	'-'	'c'	NO	TRIB3	T	n				NONC	human_type	UNDEF
chr20:362441-362441	'c'	'n'	'-'	'g'	NO	TRIB3	C	n			rs6115789:C/G	NONC	human_type	UNDEF
chr20:362447-362447	'g'	'n'	'-'	'c'	NO	TRIB3	g	n				NONC	human_type	UNDEF
chr20:362460-362460	'c'	'n'	'-'	't'	NO	TRIB3	C	n				NONC	human_type	UNDEF
chr20:362464-362465	'ag'	'nn'	'--'	'gc'	NO	TRIB3	AG	nn				NONC	human_type	UNDEF
chr20:362470-362470	'c'	'n'	'-'	't'	NO	TRIB3	C	n	Sp1(T00752,TGCGC)			NONC	human_type	UNDEF
chr20:362492-362492	'c'	'n'	'-'	'a'	NO	TRIB3	C	n				NONC	human_type	UNDEF
chr20:362501-362501	'c'	'-'	'-'	't'	NO	TRIB3	C	n				NONC	human_type	UNDEF
chr20:362506-362506	'c'	'-'	'-'	't'	NO	TRIB3	C	n				NONC	human_type	UNDEF
chr20:362561-362561	'c'	'n'	'-'	't'	NO	TRIB3	c	n				NONC	human_type	UNDEF
chr20:362579-362579	'c'	'n'	'-'	'-'	NO	TRIB3	c	n	Sp1(T00759,CCCCTCC)			CONS	human_type	UNDEF
chr20:362599-362599	'g'	'n'	'-'	'c'	NO	TRIB3	g	n				NONC	human_type	UNDEF
chr20:362627-362627	'c'	'n'	'-'	'g'	NO	TRIB3	c	c				NONC	human_type	human_type
chr20:362634-362634	'c'	'n'	'-'	'-'	NO	TRIB3	c	n	gammaCAC2(T00075,CACCC),CACCC-binding factor(T00077,CACCC)			CONS	human_type	UNDEF
chr20:362650-362651	'gg'	'nn'	'--'	'tc'	NO	TRIB3	gg	nn				NONC	human_type	UNDEF
chr20:362660-362660	'g'	'n'	'-'	't'	NO	TRIB3	g	n	MAZ(T00490,GGGAGGG)			NONC	human_type	UNDEF
chr20:362662-362662	'g'	'n'	'-'	'a'	NO	TRIB3	g	n	MAZ(T00490,GGGAGGG)			NONC	human_type	UNDEF
chr20:362692-362692	'g'	'n'	'-'	'-'	NO	TRIB3	g	n	Sp1(T00759,GGGGCGGGGT),CAC-binding protein(T00076,GGTGG)			CONS	human_type	UNDEF
chr20:362696-362696	'g'	'n'	'-'	't'	NO	TRIB3	g	n	CAC-binding protein(T00076,GGTGGGG)			NONC	human_type	UNDEF
chr20:362711-362711	'c'	'n'	'-'	't'	NO	TRIB3	c	c				NONC	human_type	human_type
chr20:362713-362713	'g'	'n'	'-'	't'	NO	TRIB3	g	g				NONC	human_type	human_type
chr20:362731-362731	'c'	'n'	'-'	't'	NO	TRIB3	C	C				NONC	human_type	human_type
chr20:362760-362760	't'	'n'	'-'	'c'	NO	TRIB3	T	t				NONC	human_type	human_type
chr20:362772-362772	'c'	't'	'-'	't'	NO	TRIB3	C	n			rs72270862:GTGC/-,rs11696270:C/T	NONC	human_type	UNDEF
chr20:362787-362788	'tt'	'--'	'--'	'gc'	NO	TRIB3	TT	tt	Sp1(T00752,TGCGC)			NONC	human_type	human_type
chr20:362929-362929	'g'	't'	'-'	't'	NO	TRIB3	G	r				NONC	human_type	human_type
chr20:1782623-1782623	'c'	't'	't'	't'	't'	SIRPA	C	c				CONS	human_type	human_type
chr20:1782896-1782896	'c'	't'	't'	't'	't'	SIRPA	c	n	NF-1(T00537,TCCA)	GATA-1(T00305,TTATCT)		CONS	human_type	UNDEF
chr20:1782947-1782947	'g'	't'	't'	't'	't'	SIRPA	g	n		Pit-1a(T00691,AATTCAG)		CONS	human_type	UNDEF
chr20:1783083-1783083	'c'	't'	't'	't'	't'	SIRPA	C	c				CONS	human_type	human_type
chr20:1783093-1783093	'c'	't'	't'	't'	't'	SIRPA	C	c				CONS	human_type	human_type
chr20:1783096-1783096	'c'	't'	't'	't'	't'	SIRPA	C	c				CONS	human_type	human_type
chr20:1783136-1783136	'c'	't'	't'	't'	't'	SIRPA	C	n	CAC-binding protein(T00076,CCACC)			CONS	human_type	UNDEF
chr20:1783172-1783172	'c'	't'	't'	't'	't'	SIRPA	C	c				CONS	human_type	human_type
chr20:1783245-1783245	'c'	't'	't'	't'	't'	SIRPA	c	c				CONS	human_type	human_type
chr20:1783372-1783374	'agg'	'---'	'---'	'---'	'---'	SIRPA	agg	nnn			rs28584324:G/T	CONS	human_type	UNDEF
chr20:1783397-1783397	'---------'	'gccgctcac'	'gccgctcac'	'accgctcac'	'gccgctcac'	SIRPA	'---------'	UNDEF				CONS	human_type	UNDEF
chr20:1783412-1783412	'g'	'a'	'a'	'a'	'a'	SIRPA	g	n		TFIID(T00821,GATAAA)		CONS	human_type	UNDEF
chr20:1783454-1783454	'g'	'a'	'a'	'a'	'a'	SIRPA	g	n				CONS	human_type	UNDEF
chr20:1783564-1783564	'c'	't'	't'	't'	't'	SIRPA	c	C				CONS	human_type	human_type
chr20:1783566-1783566	'g'	'a'	'a'	'a'	'a'	SIRPA	g	G				CONS	human_type	human_type
chr20:1783582-1783582	'c'	'a'	'a'	'a'	'a'	SIRPA	C	c				CONS	human_type	human_type
chr20:1783624-1783624	'c'	't'	't'	't'	't'	SIRPA	C	C				CONS	human_type	human_type
chr20:1783626-1783626	'g'	'a'	'a'	'a'	'a'	SIRPA	G	G	c-Ets-2(T00113,GGGAAG)			CONS	human_type	human_type
chr20:1783657-1783657	'c'	't'	'n'	't'	't'	SIRPA	c	C				CONS	human_type	human_type
chr20:1783865-1783865	'-----'	'gcatg'	'gcacg'	'gcacg'	'gcatg'	SIRPA	'-----'	UNDEF				CONS	human_type	UNDEF
chr20:1783895-1783895	'c'	't'	't'	't'	't'	SIRPA	C	n		GATA-1(T00305,AGATAG)		CONS	human_type	UNDEF
chr20:1783901-1783901	'c'	't'	't'	't'	't'	SIRPA	C	n				CONS	human_type	UNDEF
chr20:1783909-1783909	'c'	't'	't'	't'	't'	SIRPA	C	n				CONS	human_type	UNDEF
chr20:1783921-1783921	'g'	't'	't'	't'	't'	SIRPA	g	n		NF-E(T01214,CTGTC)		CONS	human_type	UNDEF
chr20:1783939-1783939	'g'	'a'	'a'	'a'	'a'	SIRPA	n	n				CONS	UNDEF	UNDEF
chr20:1783993-1783994	'cc'	'gt'	'gt'	'gg'	'gt'	SIRPA	CC	nn			rs6111496:C/G	NONC	human_type	UNDEF
chr20:1784001-1784001	'g'	't'	't'	't'	't'	SIRPA	G	n		CP2(T00152,AGCCACT),CREB(T00163,TGACG)		CONS	human_type	UNDEF
chr20:1784013-1784022	'cgccgctccc'	'---------t'	'---------t'	'---------t'	'---------t'	SIRPA	UNDEF	UNDEF				CONS	UNDEF	UNDEF
chr20:1784037-1784037	'c'	'g'	'-'	'a'	'g'	SIRPA	c	n	MEP-1(T00970,TGCGCTC),Sp1(T00752,TGCGC)			NONC	human_type	UNDEF
chr20:1784047-1784047	't'	'a'	'a'	'a'	'a'	SIRPA	n	n			rs6105738:T/C	CONS	UNDEF	UNDEF
chr20:1784078-1784078	'c'	't'	'g'	't'	't'	SIRPA	c	n				NONC	human_type	UNDEF
chr20:1784168-1784168	'g'	'a'	'a'	'a'	'a'	SIRPA	n	n	Sp1(T00752,GGGCGG),Sp1(T00759,GGGCGG),CP1(T01171,GGGCGG),Sp1(T00753,GGGCGG)	LF-A1(T00467,GGGCA),GR(T00333,CAGAG)		CONS	UNDEF	UNDEF
chr20:1784225-1784225	'g'	'a'	'a'	't'	'-'	SIRPA	n	g	Sp1(T00759,GGGGCC)			NONC	UNDEF	human_type
chr20:1784274-1784274	'c'	'a'	'a'	'a'	'-'	SIRPA	c	n				NONC	human_type	UNDEF
chr20:1784282-1784282	'g'	'-'	'-'	'-'	'-'	SIRPA	g	n				CONS	human_type	UNDEF
chr20:1784328-1784328	'g'	'a'	'a'	'a'	'a'	SIRPA	g	n				CONS	human_type	UNDEF
chr20:1784492-1784492	't'	'g'	'g'	'g'	'g'	SIRPA	t	n				CONS	human_type	UNDEF
chr20:1784521-1784521	'c'	't'	't'	't'	't'	SIRPA	n	c				CONS	UNDEF	human_type
chr20:1784544-1784544	'g'	'a'	'a'	'a'	'a'	SIRPA	g	n	Sp1(T00752,GGGCGG),Sp1(T00759,GGGCGG),CP1(T01171,GGGCGG),Sp1(T00753,GGGCGG)			CONS	human_type	UNDEF
chr20:1784571-1784571	'c'	't'	't'	't'	't'	SIRPA	T	n			rs736887:C/T	CONS	non_human_type	UNDEF
chr20:1784574-1784574	't'	'a'	'a'	'a'	'a'	SIRPA	T	t				CONS	human_type	human_type
chr20:1784644-1784644	'c'	't'	't'	't'	't'	SIRPA	C	c		NF-E2(T00557,TATA),ETF(T00270,TATAA),NF III-e(T00580,TATA)		CONS	human_type	human_type
chr20:1784838-1784838	'a'	'g'	'g'	'g'	'g'	SIRPA	a	a		GR(T00333,TGTGCC)		CONS	human_type	human_type
chr20:1784913-1784913	't'	'a'	'a'	'a'	'a'	SIRPA	t	t				CONS	human_type	human_type
chr20:5484633-5484633	'c'	't'	NO	NO	NO	LOC149837	C	n		NF-1(T00537,TCCA)		UNDEF	human_type	UNDEF
chr20:5484666-5484666	't'	'a'	NO	NO	NO	LOC149837	T	n		c-Myb(T00137,TAAC)		UNDEF	human_type	UNDEF
chr20:5484698-5484698	'a'	't'	NO	NO	NO	LOC149837	A	n				UNDEF	human_type	UNDEF
chr20:5484712-5484712	'g'	'a'	NO	NO	NO	LOC149837	g	g				UNDEF	human_type	human_type
chr20:5484720-5484720	'g'	'a'	NO	NO	NO	LOC149837	G	g		AP-1(T00029,TGACATCA),CREB(T00164,TGACATCA)	rs6139751:G/T	UNDEF	human_type	human_type
chr20:5484748-5484750	'tcc'	'---'	NO	NO	NO	LOC149837	tCc	tcc	Sp1(T00759,CCCCTCC)	gammaCAC2(T00075,CACCC),CACCC-binding factor(T00077,CACCC)		UNDEF	human_type	human_type
chr20:5484778-5484778	'g'	'a'	NO	NO	NO	LOC149837	G	n				UNDEF	human_type	UNDEF
chr20:5484835-5484835	'c'	't'	NO	NO	NO	LOC149837	c	c				UNDEF	human_type	human_type
chr20:5484847-5484847	'g'	'a'	NO	NO	NO	LOC149837	g	g		NF-1(T00537,GCCA)		UNDEF	human_type	human_type
chr20:5484911-5484911	't'	'c'	NO	NO	NO	LOC149837	T	n		GR(T00333,TGTCCT)		UNDEF	human_type	UNDEF
chr20:5484961-5484961	'c'	'a'	NO	NO	NO	LOC149837	c	n		NF-E2(T01141,TGACTCA),c-Jun(T00133,GTGACTCA),AP-1(T00031,TGACTCA),FraI(T01208,TGACTCA),NF-E2(T00557,TGACTCA),AP-1(T00032,TGACTCA)		UNDEF	human_type	UNDEF
chr20:5485003-5485003	'c'	'g'	NO	NO	NO	LOC149837	c	c				UNDEF	human_type	human_type
chr20:5485034-5485034	'c'	'g'	NO	NO	NO	LOC149837	c	g	gammaCAC2(T00075,CACCC),CACCC-binding factor(T00077,CACCC)	NF-Zc(T00618,GGACCCT)	rs2423106:C/G	UNDEF	human_type	non_human_type
chr20:5485071-5485071	'c'	't'	NO	NO	NO	LOC149837	C	c		ER(T00261,TGGGTCA)	rs111927826:C/T	UNDEF	human_type	human_type
chr20:5485122-5485122	'g'	'a'	NO	NO	NO	LOC149837	G	g				UNDEF	human_type	human_type
chr20:5485138-5485138	'g'	'a'	NO	NO	NO	LOC149837	G	n			rs2423107:G/A	UNDEF	human_type	UNDEF
chr20:5485143-5485143	't'	'c'	NO	NO	NO	LOC149837	T	n				UNDEF	human_type	UNDEF
chr20:5485193-5485193	'g'	't'	NO	NO	NO	LOC149837	G	n		NF-Zc(T00618,GGACCCT)		UNDEF	human_type	UNDEF
chr20:5485222-5485222	't'	'g'	NO	NO	NO	LOC149837	T	n		GR(T00333,CAGAG)		UNDEF	human_type	UNDEF
chr20:5485300-5485300	'c'	'g'	NO	NO	NO	LOC149837	C	n	CAC-binding protein(T00076,CCACC)			UNDEF	human_type	UNDEF
chr20:5485336-5485336	't'	'c'	NO	NO	NO	LOC149837	t	n				UNDEF	human_type	UNDEF
chr20:5485389-5485389	't'	'c'	NO	NO	NO	LOC149837	t	T	IgPE-1(T00410,CAGGTGGC),CAC-binding protein(T00076,GGTGG)	Sp1(T00759,AGGCGG)		UNDEF	human_type	human_type
chr20:5485393-5485393	't'	'g'	NO	NO	NO	LOC149837	t	T	PU.1(T00702,TTCCTC)			UNDEF	human_type	human_type
chr20:5485414-5485414	'c'	'g'	NO	NO	NO	LOC149837	c	C	NF-1(T00537,TCCA),CAC-binding protein(T00076,CCACC)	Sp1(T00752,TGCAC)		UNDEF	human_type	human_type
chr20:5485429-5485429	'a'	'g'	NO	NO	NO	LOC149837	a	A	GATA-1(T00305,TTATCT)			UNDEF	human_type	human_type
chr20:5485464-5485464	't'	'g'	NO	NO	NO	LOC149837	t	t	NF-E2(T00557,TATA),ETF(T00270,TATAA),NF III-e(T00580,TATA)			UNDEF	human_type	human_type
chr20:5485476-5485476	'g'	't'	NO	NO	NO	LOC149837	g	g				UNDEF	human_type	human_type
chr20:5485487-5485487	'c'	't'	NO	NO	NO	LOC149837	c	c		NF-1(T00537,TCCA)		UNDEF	human_type	human_type
chr20:5485570-5485570	'a'	'g'	NO	NO	NO	LOC149837	a	n		CAC-binding protein(T00076,GGTGG)	rs6107637:A/G	UNDEF	human_type	UNDEF
chr20:5485604-5485604	'a'	'g'	NO	NO	NO	LOC149837	G	a			rs6107638:A/G	UNDEF	non_human_type	human_type
chr20:5485606-5485606	'g'	'a'	NO	NO	NO	LOC149837	G	g				UNDEF	human_type	human_type
chr20:5485615-5485615	't'	'g'	NO	NO	NO	LOC149837	T	t				UNDEF	human_type	human_type
chr20:5485627-5485627	'a'	'g'	NO	NO	NO	LOC149837	A	a	NF-1/L(T00599,TGGCA)		rs6107639:A/G	UNDEF	human_type	human_type
chr20:5485641-5485641	'a'	'g'	NO	NO	NO	LOC149837	A	a				UNDEF	human_type	human_type
chr22:27041025-27041025	'--'	'ct'	'ct'	'ct'	'ct'	MIAT	'--'	'--'				CONS	human_type	human_type
chr22:27041194-27041194	'c'	'g'	'g'	'g'	'g'	MIAT	C	n				CONS	human_type	UNDEF
chr22:27041246-27041246	'a'	'g'	'g'	'g'	'g'	MIAT	a	n	IRF-2(T00425,AAGTGA)			CONS	human_type	UNDEF
chr22:27041386-27041386	'c'	't'	't'	't'	't'	MIAT	c	n				CONS	human_type	UNDEF
chr22:27041910-27041910	'g'	't'	't'	't'	't'	MIAT	g	g				CONS	human_type	human_type
chr22:27042108-27042108	'g'	'c'	'c'	'c'	'c'	MIAT	G	G				CONS	human_type	human_type
chr22:27042168-27042168	't'	'c'	'c'	'c'	'c'	MIAT	T	T				CONS	human_type	human_type
chr22:27042899-27042900	'gg'	'at'	'ac'	'ac'	'ac'	MIAT	GG	GG				NONC	human_type	human_type
chr22:27042959-27042959	'c'	'a'	'a'	'a'	'a'	MIAT	C	C		NF-1(T00537,GCCA)		CONS	human_type	human_type
chr22:27043084-27043084	'g'	'a'	'a'	'a'	'n'	MIAT	G	g		GR(T00333,CAGAG)		CONS	human_type	human_type
chr22:27043140-27043140	'c'	'g'	'g'	'g'	'n'	MIAT	C	C			rs763270:C/G	CONS	human_type	human_type
chr22:27043224-27043224	'g'	't'	't'	't'	'n'	MIAT	g	g				CONS	human_type	human_type
chr22:27043226-27043226	'g'	't'	't'	't'	'n'	MIAT	g	g				CONS	human_type	human_type
chr22:27043233-27043233	'c'	'g'	'g'	'g'	'n'	MIAT	G	g	gammaCAC2(T00075,CACCC),CACCC-binding factor(T00077,CACCC)		rs763271:C/G	CONS	non_human_type	non_human_type
chr22:27043263-27043263	'a'	'g'	'g'	'g'	'n'	MIAT	A	n				CONS	human_type	UNDEF
chr22:27043453-27043453	'c'	'a'	'a'	'a'	'n'	MIAT	C	C				CONS	human_type	human_type
chr22:27043755-27043755	'g'	'a'	'a'	'a'	'a'	MIAT	G	n	Sp1(T00759,GGGGCC)			CONS	human_type	UNDEF
chr22:27043787-27043791	'gatgg'	'-----'	'-----'	'-----'	'-----'	MIAT	GATGG	nntgg	PTF1-beta(T00701,ATGGGA)	CAC-binding protein(T00076,GGTGG)		CONS	human_type	non_human_type
chr22:27043811-27043811	'g'	'a'	'a'	'a'	'a'	MIAT	A	g			rs763274:G/A	CONS	non_human_type	human_type
chr22:27043859-27043859	'c'	'-'	'-'	'-'	'-'	MIAT	c	n	Sp1(T00759,GGGGCC)	Sp1(T00752,GGGCGT)		CONS	human_type	UNDEF
chr22:27043880-27043880	'g'	'c'	'c'	'c'	'c'	MIAT	c	n			rs76773287:G/C	CONS	non_human_type	UNDEF
chr22:27043883-27043884	'tg'	'ca'	'ca'	'ca'	'ca'	MIAT	cg	nn			rs763275:T/C	CONS	non_human_type	UNDEF
chr22:27044115-27044115	't'	'c'	'c'	'c'	'c'	MIAT	n	n				CONS	UNDEF	UNDEF
chr22:27044184-27044184	'c'	't'	't'	'g'	'g'	MIAT	t	c			rs5761658:C/T	NONC	non_human_type	human_type
chr22:27044469-27044469	'c'	'a'	'a'	'a'	'a'	MIAT	c	c				CONS	human_type	human_type
chr22:27044523-27044523	'g'	'-'	'-'	'-'	'-'	MIAT	n	n			rs66800358:G/-,rs4822759:G/T	CONS	UNDEF	UNDEF
chr22:27044695-27044695	'g'	'a'	'a'	'a'	'a'	MIAT	n	G				CONS	UNDEF	human_type
chr22:27044907-27044907	'----'	'agag'	'agag'	'agag'	'agag'	MIAT	'----'	UNDEF				CONS	human_type	UNDEF
chr22:27045044-27045044	'g'	'a'	'-'	'a'	'a'	MIAT	g	n				NONC	human_type	UNDEF
chr22:47549924-47549924	'a'	'g'	'g'	'g'	'g'	TBC1D22A	A	n				CONS	human_type	UNDEF
chr22:47550085-47550085	'g'	't'	't'	't'	't'	TBC1D22A	G	g				CONS	human_type	human_type
chr22:47550087-47550087	't'	'-'	'-'	'-'	'-'	TBC1D22A	T	t				CONS	human_type	human_type
chr22:47550135-47550135	'---'	'ggc'	'ggc'	'ggc'	'ggc'	TBC1D22A	'---'	CHECK MANUALLY				CONS	human_type	human_type
chr22:47550147-47550147	'g'	'c'	'c'	'c'	'c'	TBC1D22A	g	g				CONS	human_type	human_type
chr22:47550297-47550297	'a'	'g'	'g'	'g'	'g'	TBC1D22A	A	n				CONS	human_type	UNDEF
chr22:47550305-47550305	'g'	'a'	'a'	'a'	'a'	TBC1D22A	G	n		GR(T00333,CAGAG)		CONS	human_type	UNDEF
chr22:47550325-47550325	'g'	't'	't'	't'	'a'	TBC1D22A	G	g				NONC	human_type	human_type
chr22:47550487-47550487	't'	'c'	'c'	'c'	'c'	TBC1D22A	t	t				CONS	human_type	human_type
chr22:47550619-47550619	't'	'c'	'c'	'c'	'c'	TBC1D22A	T	t				CONS	human_type	human_type
chr22:47550691-47550691	'a'	'c'	'c'	'c'	'c'	TBC1D22A	A	a				CONS	human_type	human_type
chr22:47550705-47550705	'c'	't'	't'	't'	't'	TBC1D22A	t	C	Sp1(T00752,TGCGC)	GR(T00333,TGTGCC)	rs115352188:C/T	CONS	non_human_type	human_type
chr22:47550899-47550899	'g'	'c'	'c'	'c'	'c'	TBC1D22A	G	g				CONS	human_type	human_type
chr22:47550984-47550984	't'	'c'	'c'	'c'	'c'	TBC1D22A	t	n	NF-1/L(T00599,TGGCA)			CONS	human_type	UNDEF
chr22:47551054-47551054	'g'	't'	't'	't'	't'	TBC1D22A	g	g	ATF(T00051,ACGTCA)			CONS	human_type	human_type
chr22:47551141-47551141	't'	'g'	'g'	'g'	'g'	TBC1D22A	T	n		MAZ(T00490,GGGAGGG)		CONS	human_type	UNDEF
chr22:47551270-47551270	'a'	'g'	'g'	'g'	'g'	TBC1D22A	A	a	c-Myb(T00137,TAAC)			CONS	human_type	human_type
chr22:47551380-47551380	'c'	'g'	'g'	'g'	'g'	TBC1D22A	c	n		Sp1(T00759,GGGGCC),TFIID(T00821,GGCTGGGG)	rs116748055:C/G	CONS	human_type	UNDEF
