# Supplementary material for: Human-Specific Histone Methylation Signatures at Transcription Start Sites in Prefrontal Neurons
Source: PLoS Biol. 2012 Nov 20;10(11):e1001427. doi: 10.1371/journal.pbio.1001427 (PMC3502543; doi:10.1371/journal.pbio.1001427)
Supplement: Table S13 — List of 32 control peaks with the least/no differences in H3K4me3 levels between human and non-human primates, to determine human-specific sequence alterations and compare with 33 neuHP. (XLSX) [file pbio.1001427.s016.xlsx]

## Sheet: ST13
Supplementary Table 13 (Shulha et al.) List of 32 peaks, including the number of human-specific sequence alterations
case_32_peaks
chr	start	stop	number of HSAs	region length	HSAs per 1kb	comments
1	145037805	145040692	14	2887	4.84932
1	147717686	147719570	0	1884	0	unclear alignment in database for this region
2	115419154	115420608	49	1454	33.7001
2	115917966	115921773	130	3807	34.1476
2	132794730	132796576	35	1846	18.9599
2	133013736	133016150	167	2414	69.1798
3	237096	242136	99	5040	19.6429
3	2139183	2142802	103	3619	28.4609
3	87137689	87139305	12	1616	7.42574
5	146762174	146763181	10	1007	9.93049
6	151814532	151816287	11	1755	6.26781
7	51538749	51540078	10	1329	7.52445
7	152621857	152623442	20	1585	12.6183
10	830317	831468	25	1151	21.7202
10	81741181	81742583	11	1402	7.84593
10	103328875	103331401	10	2526	3.95883
10	109673386	109675834	43	2448	17.5654
11	857725	860732	60	3007	19.9534
13	31626585	31631064	80	4479	17.8611
15	98195676	98196486	16	810	19.7531
17	21475992	21477731	23	1739	13.226
18	903447	909852	184	6405	28.7276
18	73627719	73628912	12	1193	10.0587
18	74798659	74800451	14	1792	7.8125
19	17558366	17559781	82	1415	57.9505
19	51016137	51018764	35	2627	13.3232
20	326779	329498	60	2719	22.0669
20	361305	363330	79	2025	39.0123
20	1782609	1784925	44	2316	18.9983
20	5484589	5485659	34	1070	31.7757
22	27040778	27045045	29	4267	6.79634
22	47549900	47551490	18	1590	11.3208
control_32_peaks
chr	start	stop	number of HSAs	region length	HSAs per 1kb
1	208411298	208419261	41	7963	5.14881
1	220959355	220961158	12	1803	6.65557
2	187558104	187561829	20	3725	5.36913
2	241373608	241378678	27	5070	5.32544
2	241755710	241761052	175	5342	32.7593
3	32020502	32023746	24	3244	7.39827
3	44625637	44627264	7	1627	4.3024
5	31192968	31196073	15	3105	4.83092
6	80654317	80657936	23	3619	6.35535
6	124123287	124127760	22	4473	4.9184
7	73497136	73499865	83	2729	30.4141
7	145812246	145815852	18	3606	4.99168
8	81784332	81787337	26	3005	8.65225
8	120219832	120222373	18	2541	7.08383
9	99379887	99382600	16	2713	5.89753
9	129088281	129090814	22	2533	8.68535
9	139919508	139924102	28	4594	6.09491
10	118029902	118034459	40	4557	8.7777
11	65814880	65817287	13	2407	5.40091
12	121077435	121081338	17	3903	4.35562
12	122791566	122794647	10	3081	3.2457
13	51415999	51418615	5	2616	1.91131
16	22824236	22829735	23	5499	4.18258
16	62065313	62072007	40	6694	5.9755
17	11143068	11149080	42	6012	6.98603
17	79136301	79141078	54	4777	11.3042
19	17796357	17799997	51	3640	14.011
19	19004066	19008094	37	4028	9.1857
19	45753366	45756343	37	2977	12.4286
20	44649941	44652083	32	2142	14.9393
22	29871405	29878035	30	6630	4.52489
X	10126165	10129584	19	3419	5.55718
