# Supplementary material for: Human-Specific Histone Methylation Signatures at Transcription Start Sites in Prefrontal Neurons
Source: PLoS Biol. 2012 Nov 20;10(11):e1001427. doi: 10.1371/journal.pbio.1001427 (PMC3502543; doi:10.1371/journal.pbio.1001427)
Supplement: Table S14 — Ancestral allele frequencies for subset of neuHP peaks (Pilot 1000 Genome Project). (XLSX) [file pbio.1001427.s017.xlsx]

## Sheet: ST14
Supplementary Table 14 (Shulha et al.) Ancestral allele frequencies in modern populations
chr	start	homo_sapiens.end	TSS	SNPs	homo_sapiens.seq	gorilla_gorilla.seq	pan_troglodytes.seq	macaca_mulatta.seq	pongo_abelii.seq	mus_musculus.seq	ancestral allele	DENISOVA	NEANDERTHAL	Allele frequencies in populations from pilot1 1000 ge0mes project
														YRI ancestral allele freq	CEU ancestral allele freq	CHB+JPT ancestral allele freq
2	115918205	115918205	DPP10	rs35809114:A/G	'a'	'g'	'g'	'g'	'g'	'g'	g	g	n	0.907	0.767	1
3	239921	239921	CHL1	rs72619595:C/A	'c'	'a'	'a'	'a'	'a'	'a'	a	n	n	0.5	0.542	0.933
3	2142536	2142536	CNTN4	rs9829996:C/G	'g'	'c'	'c'	'c'	'c'	'c'	c	c	n	0.517	0.55	0.5
15	98196355	98196355	LOC91948	rs6496241:A/T	'a'	't'	't'	't'	't'	't'	t	n	t	0.729	0.308	0.667
17	21476280	21476280	C17orf51	rs8070662:A/C	'a'	'c'	'c'	n	n	n	c	c	n	0.051	0	0
17	21477114	21477114	C17orf51	rs58407632:C/G	'c'	'g'	'g'	n	n	n	g	g	n	0.051	0	0
17	21477573	21477573	C17orf51	rs58772997:C/G	'c'	'g'	'g'	n	n	n	g	g	n	0.085	0	0
18	904164	904164	ADCYAP1	rs2689001:C/T	'c'	't'	't'	't'	't'	't'	t	n	t	0.847	0.742	0.642
18	906326	906326	ADCYAP1	rs11874747:A/G	'a'	'g'	g'	'g'	'g'	'g'	g	g	n	0.093	0.267	0.575
18	907142	907142	ADCYAP1	rs2689002:A/G	'a'	'g'	'g'	'n'	'g'	'g'	g	g	n	0.966	1	1
18	908828	908828	ADCYAP1	rs940196:C/T	't'	'c'	'c'	'c'	'c'	'c'	c	c	c	0.907	0.983	0.958
18	74800160	74800160	MBP	rs1612497:A/C	'a'	'c'	'c'	n	'c'	n	c	c	n	0.975	1	1
20	327016	327016	NRSN2	rs28372933:G/T	'g'	't'	't'	't'	n	't'	t	t	n	0.305	0	0
20	1784047	1784047	SIRPA	rs6105738:T/C	't'	'a'	'a'	'a'	'a'	n	a	n	n	0	0	0
22	27043233	27043233	MIAT	rs763271:C/G	'c'	'g'	'g'	'g'	'n'	'g'	g	g	g	0.178	0.258	0.483
22	27043880	27043880	MIAT	rs76773287:C/G	'g'	'c'	'c'	'c'	'c'	'c'	c	c	n	0.042	0	0
22	27044523	27044523	MIAT	rs66800358:G/-	'g'	'-'	'-'	'-'	'-'	'-'	'-'	n	n	0	0	0
22	27044523	27044523	MIAT	rs4822759:G/T	'g'	'-'	'-'	'-'	'-'	'-'	'-'	n	n	0	0	0
	Column name	What characterises	Description of contents	Comments
	chr	Human specific alteration	Human Grch37 chr
	start	Human specific alteration	Human Grch37 start position
	homo_sapiens.seq	Human specific alteration	Human Grch37 sequence
	gorilla_gorilla.seq	Human specific alteration	Gorilla gorGor3 sequence	n - means that we can't make conclusion about corresponding sequence basing on alignment
	pan_troglodytes.seq	Human specific alteration	Chimpanzee CHIMP2.1 sequence	n - means that we can't make conclusion about corresponding sequence basing on alignment
	macaca_mulatta.seq	Human specific alteration	Macaque MMUL_1 sequence	n - means that we can't make conclusion about corresponding sequence basing on alignment
	pongo_abelii.seq	Human specific alteration	Orangutan PPYG2 sequence	n - means that we can't make conclusion about corresponding sequence basing on alignment
	mus_musculus.seq	Human specific alteration	Mouse NCBIM37 sequence	n - means that we can't make conclusion about corresponding sequence basing on alignment
	DENISOVA		Corresponding sequence in Denisova genome	n - means that we can't make conclusion about corresponding sequence basing on alignment
	NEANDERTHAL		Corresponding sequence in Neanderthal genome	n - means that we can't make conclusion about corresponding sequence basing on alignment
	TSS	Selected region	Nearest transcript
	SNPs	Human specific alteration	Human SNPs that overlap human specific alteration
	YRI ancestral allele freq		pilot_1_YRI_low_coverage_panel
	CEU ancestral allele freq		pilot_1_CEU_low_coverage_panel
	CHB+JPT ancestral allele freq		pilot_1_CHB+JPT_low_coverage_panel
