# Supplementary material for: Human-Specific Histone Methylation Signatures at Transcription Start Sites in Prefrontal Neurons
Source: PLoS Biol. 2012 Nov 20;10(11):e1001427. doi: 10.1371/journal.pbio.1001427 (PMC3502543; doi:10.1371/journal.pbio.1001427)
Supplement: Table S15 — Overlap between HP and sequences subject to adaptive fixations (sweep) in modern populations. Overlap between HP and human accelerated sequences within domains highly conserved between rodent and primates. (XLSX) [file pbio.1001427.s018.xlsx]

## Sheet: ST15
Supplementary Table 15 (Shulha et al.) Comparison of 410 HP with published genomic scans for human evolution
Region (hg19)	Reference(s)	Nearest TSS
Overlap with 9 scans of positive selection
chr1:148555814-148557118	1	NBPF15
chr11:49582211-49584242	1	LOC440040
chr19:11784427-11785561	1	ZNF833P
chr2:115918003-115921686	1	DPP10
chr4:6246915-6248356	2, 3, 4	WFS1
Overlap with 202 human accelerated regions (HARs)
chr20:61732970-61734710	5	HAR1B
1. Wang et al. 2006. Proc Natl Acad Sci U S A 103: 135-140.
2. Kimura et al. 2007. PLoS ONE 2: e286.
3. Tang et al. 2007. PLoS Biol 5: e171.
4. Williamson et al. 2007. PLoS Genet 3: e90.
5. Pollard et al. 2006. PLoS Genet 2: e168.
