# Supplementary material for: Human-Specific Histone Methylation Signatures at Transcription Start Sites in Prefrontal Neurons
Source: PLoS Biol. 2012 Nov 20;10(11):e1001427. doi: 10.1371/journal.pbio.1001427 (PMC3502543; doi:10.1371/journal.pbio.1001427)
Supplement: Table S16 — Polymorphism-based sweep analyses for neuHP peaks, using 1,000 genomes pilot data. (XLSX) [file pbio.1001427.s019.xlsx]

## Sheet: ST16
Supplementary Table 16 (Shulha et al.) Polymorphism-based sweep analyses. CLSW
chr	start	end	LR1	95th percentile2	p value2
1	145037804	145040692	N/A	N/A	N/A		GOF
1	147717685	147719570	N/A	N/A	N/A
2	115419153	115420608	-19.035	N/A	N/A
2	115917965	115921773	6.999	2.483	0
2	132794729	132796576	N/A	N/A	N/A
2	133013735	133016150	N/A	N/A	N/A
3	2139182	2142802	-26.395	3.104	0.544
3	237095	242136	-14.496	-0.627	0.178
3	87137688	87139305	-63.832	-1.366	0.65
5	146762173	146763181	-29.904	N/A	N/A
6	151814531	151816287	-2.704	2.464	0.136
7	152621856	152623442	-46.27	-13.289	0.265
7	32800880	32802246	N/A	N/A	N/A
7	51538748	51540078	-14.111	N/A	N/A
10	103328874	103331401	3.702	3.293	0.04
10	109673385	109675834	-53.023	1.407	0.659
10	81741180	81742583	-16.324
10	830316	831468	-98.064	-11.023	0.689
11	857724	860732	13.938	3.965	0
13	31626584	31631064	2.431	3.584	0.059
15	98195675	98196486	-49.74
17	21475991	21477731	-18.788	0.838	0.235
18	73627718	73628912	-19.634	-0.282	0.258
18	74798658	74800451	-115.52	-4.385	0.831
18	903446	909852	-64.236	1.596	0.711
19	17558365	17559781	0.76	N/A	N/A
19	51016136	51018764	2.627	5.953	0.084
20	1782608	1784925	-69.851	3.185	0.883
20	326778	329498	-6.757	2.587	0.122
20	361304	363330	-48.652	2.764	0.768
20	5484588	5485659	-139.708	-13.644	0.78
22	27040777	27045045	-0.378	0.856	0.057
22	47549899	47551490	-40.017	-9.32	0.255
1N/A in this column if no ancestral alleles for the region or too few SNPs to be
computationally tractable for clsw
2N/A in this column if neutral simulations of the region had low variablilty, making them
computationally intractable for clsw
