# Supplementary material for: Human-Specific Histone Methylation Signatures at Transcription Start Sites in Prefrontal Neurons
Source: PLoS Biol. 2012 Nov 20;10(11):e1001427. doi: 10.1371/journal.pbio.1001427 (PMC3502543; doi:10.1371/journal.pbio.1001427)
Supplement: Table S17 — Novel human-specific GATA-1 motif in DPP10-2 promoter sequence otherwise deeply conserved across mammalian lineages. (XLSX) [file pbio.1001427.s020.xlsx]

## Sheet: ST17
Supplementary Table 17 (Shulha et al.) GATA-1 motif in DPP10-2 promoter
	chr2:115921300	GATA-1(T00305,AAGATTAG): only in human
Homo sapiens	CCAGTAAGAAAGATTAGCCAG
Pan troglodytes	CCAGTAAGAATGATTAGTCAG
Gorilla gorilla	CCAGTAAGAATGATTAGTCAG
Pongoabelii	CCAGTAAGAATGATTAGTCAG
Nomascusleucogenys	CCAATAAGAATGATTAGTCAG
Macacamulatta	CCAATAAGAATGATTAGTCAG
Callithrixjacchus	CCAATAGGAATGATTAGTCAG
Tarsiussyrichta	CCAATAAGAATGATTAGTCAG
Microcebusmurinus	CCAATAAGAATGATTAGTCAG
Otolemurgarnettii	CCAATAAGAATGATTAGTCAG
Caviaporcellus	CCAATAAGAATGATTAGTCAG
Dipodomysordii	GCCATAAGAATGGTAAGTCAG
Musmusculus	CCGATAAGAATGATTAGCCAG
Rattusnorvegicus	CCGATAAGAATGATTAGCCAG
Ochotonaprinceps	CCAGTAAGAATGATTAGTCAG
Oryctolaguscuniculus	CCAATAAGAATGATTAGTCAG
Ailuropodamelanoleuca	CCAATAAGAATGATTAGTCAG
Canis lupus familiaris	CCAATAAGAATGATTAGTCAG
Feliscatus	CCAATAAGAATGATTAGTCAG
Equuscaballus	CCAAGAAGAATGATTAGTCAG
MyotisLucifugus	CCAATAAGAACGGTTAGTCAG
Pteropusvampyrus	CCAATAAGAATGATTAGTCAG
Bostaurus	CCAATAAGAATGATTAGTCAG
Tursiopstruncatus	CCAATAAGAATGATTAGTCAG
Vicugnapacos	CCAATAAGAATGATTAGTCAG
Susscrofa	CCAATAAGAATGATTAGTCAG
Erinaceuseuropaeus	CCAGTCAGAATGACTAGTCAG
Sorexaraneus	CCAATAAGAATGATTAGTTAG
Choloepushoffmanni	CCAATAAGAATGATTAGTCAG
Echinopstelfairi	CCGATCAGAATGATTAGTCAG
Loxodontaafricana	CCAATAAGACTGATTAGTCAG
Procaviacapensis	CCAATGAGAATGATTAGTCAG
